# Supplementary material for: A Splicing Mutation in Slc4a5 Results in Retinal Detachment and Retinal Pigment Epithelium Dysfunction
Source: Int J Mol Sci. 2022 Feb 17;23(4):2220. doi: 10.3390/ijms23042220 (PMC8875008; doi:10.3390/ijms23042220)
Supplement: Supplementary file 1 [file ijms-23-02220-s001.zip]

Archive with 19 entries (18 files):
- Revised Submission Supplement/
- Revised Submission Supplement/.DS_Store
- __MACOSX/Revised Submission Supplement/._.DS_Store
- Revised Submission Supplement/Figure S2.tiff
- __MACOSX/Revised Submission Supplement/._Figure S2.tiff
- Revised Submission Supplement/Data S1.xlsx
- __MACOSX/Revised Submission Supplement/._Data S1.xlsx
- Revised Submission Supplement/Video S1.avi
- __MACOSX/Revised Submission Supplement/._Video S1.avi
- Revised Submission Supplement/Video S3.avi
- Revised Submission Supplement/Video S2.avi
- __MACOSX/Revised Submission Supplement/._Video S2.avi
- Revised Submission Supplement/Video S6.avi
- Revised Submission Supplement/Video S7.avi
- Revised Submission Supplement/Video S5.avi
- Revised Submission Supplement/Video S4.avi
- __MACOSX/Revised Submission Supplement/._Video S4.avi
- Revised Submission Supplement/Figure S1.tiff
- __MACOSX/Revised Submission Supplement/._Figure S1.tiff
