# Supplementary material for: A Splicing Mutation in Slc4a5 Results in Retinal Detachment and Retinal Pigment Epithelium Dysfunction
Source: Int J Mol Sci. 2022 Feb 17;23(4):2220. doi: 10.3390/ijms23042220 (PMC8875008; doi:10.3390/ijms23042220)
Supplement: Supplementary file 1 [file ijms-23-02220-s001.zip › Revised Submission Supplement/Data S1.xlsx]

## Sheet: PCR Primers
Gene	Primer Name	Sequence (5′-3′)	Template	PCR type	Purpose
Slc4a5	F-seq	GATGGAGCAAGCCCCATGTG	Genomic DNA	Standard PCR	Sequencing/Mutation detection
Slc4a5	R-seq	GCTAGCTGTTGGTGGTCTGC	Genomic DNA	Standard PCR	Sequencing/Mutation detection
Slc4a5	asF1	CCCTACCACAGATCATAGTT	Genomic	Allele-Specific PCR	Genotyping - WT allele
Slc4a5	asF2	GGACAGCTGCTAACTACCACAGATCATTGGA	Genomic	Allele-Specific PCR	Genotyping - Mutant allele
Slc4a5	asR	GGTGCCAGAATCAAAATCC	Genomic	Allele-Specific PCR	Genotyping - Common
Slc4a5	RT-F	GACCAGCCATTCATTGCATTT	RPE cDNA	qPCR	Quantitative real time PCR analysis
Slc4a5	RT-R	CTCTCCCGGAAGGTCCTAATA	RPE cDNA	qPCR	Quantitative real time PCR analysis
Actb	F1	CCAGTTCGCCATGGATGACGATAT	RPE cDNA	qPCR	Quantitative real time PCR analysis
Actb	R1	GTCAGGATACCTCTCTTGCTCTG	RPE cDNA	qPCR	Quantitative real time PCR analysis
Slc4a5	mF*	CCCCTTTCTTTCTCATTTGC	RPE cDNA	RT-PCR	Transcript splicing
Slc4a5	mR*	TTTTCCGCTGGTCTGTGTT	RPE cDNA	RT-PCR	Transcript splicing
Slc4a5	F03*	TTTGGAGCCTGGTGTCCAC	RPE cDNA	RT-PCR	Transcript splicing
Slc4a5	bF*	CCTGAAACCAGGCAAGCCTC	RPE cDNA	RT-PCR	Transcript splicing
* Primer locations are shown in Fig. 1H

## Sheet: qRT-PCR Analysis
Results Section 2.2. qRT-PCR results showing decreased Slc4a5 transcript expression in the tvrm77 RPE
Target	Sample	Cq	Cq mean	Cq std dev	dCt	dCt mean	fold decrease, tvrm77	p value
Slc4a5	WT-1	21.4576	21.4572	0.000554252	3.49514	3.10802	19.6965	0.0513177
Slc4a5	WT-1	21.4568
Slc4a5	WT-3	21.6344	21.5388	0.135164	3.0636
Slc4a5	WT-3	21.4433
Slc4a5	WT-4	20.8969	20.7869	0.155618	2.68396
Slc4a5	WT-4	20.6768
Slc4a5	WT-5	21.0676	20.8108	0.363185	3.18936
Slc4a5	WT-5	20.554
Slc4a5	TVRM77-1	24.5268	24.4362	0.12807	5.99728	7.40789
Slc4a5	TVRM77-1	24.3457
Slc4a5	TVRM77-3	29.1813	29.2122	0.0436543	9.45559
Slc4a5	TVRM77-3	29.2431
Slc4a5	TVRM77-4	25.0036	24.845	0.224364	6.77078
Slc4a5	TVRM77-4	24.6863
Actb	WT-1	17.8817	17.9621	0.113725
Actb	WT-1	18.0425
Actb	WT-3	18.4941	18.4752	0.0267348
Actb	WT-3	18.4563
Actb	WT-4	18.0942	18.1029	0.0123084
Actb	WT-4	18.1116
Actb	WT-5	17.6709	17.6214	0.0699833
Actb	WT-5	17.5719
Actb	TVRM77-1	18.423	18.439	0.0226218
Actb	TVRM77-1	18.455
Actb	TVRM77-3	19.509	19.7566	0.350128
Actb	TVRM77-3	20.0042
Actb	TVRM77-4	18.157	18.0742	0.117194
Actb	TVRM77-4	17.9913

## Sheet: Figure 4
Figure 4I: ELM-BM distance, µm											Figure 4K: ezrin transfer to retina, relative values					Figure 4L: ONL thickness, µm
age	B6, ELM-BM											B6				age	B6, ONL
1	47.9881	46.4556	49.5412	51.9227	51.1667	50.9153	51.4445	50.398	49.5242		eyecup	1.07485	1.11112	0.814027		1	59.7187	58.9996	61.3312	60.0577	60.0058	60.1428	60.4535	60.2473	60.4966
2	47.9167	48.7132	48.9122	46.4812	50.1698						retina	0.76717	1.28429	0.948538		2	56.9715	57.9317	56.9596	54.6378	57.681
4	52.785	53.2114	51.1217	50.67	52.8938	51.184	53.1699	53.6424								4	53.945	57.4543	57.4988	56.284	58.3399	55.9567	57.7757	55.7601
												tvrm77
	tvrm77, ELM-BM										eyecup	0.876819	0.863784	0.713361			tvrm77, ONL
1	51.7997	59.1727	53.7593	53.6401	53.6315	61.4986					retina	0.489991	0.436727	0.430376		1	57.9917	59.6455	58.1249	59.4663	60.148	60.4516
2	60.9386	65.6322	62.0552	59.5834	67.003	59.394	60.566	59.1073								2	54.506	53.7762	55.7615	55.1518	59.5963	56.5833	59.8162	58.737
4	64.3021	68.8997	55.2502	60.3475	61.7266	55.6548	64.8523									4	53.5059	49.9978	50.5688	49.5014	53.0269	51.6438	51.8239

## Sheet: Figure 7
Figure 7A: Representative dark-adapted ERG waveforms of 2 month old mice												Figure 7B: Summary plots of the amplitude of major dark-adapted ERG components of 2 month old mice										Figure 7C: Summary plots of the amplitude of major dark-adapted ERG components of 12 month old mice										Figure 7D: Amplitude of tvrm77 relative to B6
	B6	B6	B6	B6	B6	tvrm77	tvrm77	tvrm77	tvrm77	tvrm77			B6 a-wave		tvrm77 a-wave		B6 b-wave		tvrm77 b-wave				B6 a-wave		tvrm77 a-wave		B6 b-wave		tvrm77 b-wave				Dark_Adapted a-wave		Dark-Adapted b-wave		Light-Adapted b-wave
Time (ms)	-3.6 log cd s m-2	-2.4 log cd s m-2	-1.2 log cd s m-2	0 log cd s m-2	1.4 log cd s m-2	-3.6 log cd s m-2	-2.4 log cd s m-2	-1.2 log cd s m-2	0 log cd s m-2	1.4 log cd s m-2		log cd s m-2	-2.4 log cd s m-2	-1.2 log cd s m-2	0 log cd s m-2	1.4 log cd s m-2	average	sem	average	sem		log cd s m-2	average	sem	average	sem	average	sem	average	sem		Age (months)	average	sem	average	sem	average	sem
-20	2099.1	1501	900.87	299.1	-300.75	2101	1501	900.8	300.72	-300		-3.6201					121.14	22.379	66.599	10.97		-3.6201					61.433	7.5517	10.595	1.94138		2	0.8701	0.066262	0.91965	0.078568	0.76458	0.09991
-19	2102.3	1503	898.43	296	-298.31	2101.4	1498	902.8	296.45	-299.4		-3.0201					212.08	29.002	158.25	21.249		-3.0201					106.55	12.125	15.36	2.57469		6	1.2612	0.16963	1.0992	0.063874	0.98044	0.074651
-18	2102.6	1502	901.48	297.2	-301.97	2101.7	1495	902.8	297.06	-291.5		-2.4201					366.76	39.841	339.69	39.182		-2.4201					163.58	15.732	41.38	5.17153		12	0.25155	0.12261	0.74805	0.11518	0.36614	0.094952
-17	2102.3	1503	897.82	299.7	-301.97	2101.4	1497	906.4	298.28	-290.9		-1.8201					521.49	49.514	520.86	62.682		-1.8201					218.96	21.972	93.255	10.6656		16	0.26735	0.036805	0.42324	0.080094	0.18408	0.053439
-16	2104.3	1503	896.75	293.6	-298.31	2102.2	1498	905.4	310.19	-289.1		-1.2201					575.58	56.002	594.86	74.151		-1.2201					262.55	25.622	142.13	18.82
-15	2104	1506	895.68	291.7	-290.99	2104.2	1499	903.1	311.41	-287.8		-0.62011	14.079	2.6412	9.3889	2.0739	601.89	49.406	599.96	68.215		-0.62011					300.64	28.342	161.88	28.7894
-14	2104.7	1507	892.02	293	-292.21	2103	1501	902.5	311.71	-284.8		-0.020115	51.771	6.7975	41.503	5.4477	712.62	49.836	652.99	64.287		-0.020115	21.101	4.01	2.935	0.443575	348.64	31.138	174.54	36.1719
-13	2104	1507	893.7	290.5	-286.1	2104.5	1501	903.4	305.3	-292.1		0.62989	274.26	23.707	208.13	21.997	901.51	50.587	833.86	76.538		0.62989	111.65	13.659	15.77	2.43366	445.8	43.171	251.87	36.4047
-12	2107.5	1509	897.51	280.7	-286.1	2102.7	1501	902.3	301.33	-295.2		1.3799	540.84	33.402	436.59	32.154	1039.9	53.627	941.38	86.458		1.3799	241.81	26.075	51.05	6.80943	497.98	44.584	270.73	43.5922
-11	2104.5	1508	895.07	288.1	-282.44	2100.7	1501	902.5	294.62	-301.9		2.1299	571.99	24.145	497.69	37.901	1153.7	40.638	1061	90.644		2.1299	323.32	28.874	111.01	6.13805	576.21	44.725	312.95	50.1705
-10	2103.8	1505	897.67	283.8	-277.56	2101.7	1496	903.8	290.65	-306.1
-9	2104.2	1506	896.6	282.6	-281.22	2102.8	1496	904.3	293.1	-297.6
-8	2101.1	1504	898.58	286.8	-287.32	2102.1	1493	902.3	297.67	-297.6
-7	2101	1502	898.43	282.6	-283.66	2102.9	1494	905.7	302.25	-285.4
-6	2102.3	1500	900.26	286.2	-282.44	2103.1	1498	901.1	302.86	-286
-5	2099.9	1501	899.35	278.3	-295.87	2103	1496	902.2	302.25	-288.4
-4	2097.8	1500	899.04	282.6	-290.99	2101.9	1497	901.9	295.84	-300
-3	2102.8	1500	897.51	279.5	-290.99	2103.7	1495	904.8	294.93	-303.1
-2	2099.7	1500	893.55	290.5	-298.31	2102.4	1491	905.5	283.94	-308
-1	2100.3	1501	895.53	292.3	-297.09	2101.7	1492	906.7	292.79	-314.1
0	2103.2	1504	896.14	292.3	-297.09	2103.8	1493	906.3	300.11	-326.9
1	2102.3	1506	898.74	291.1	-308.08	2102.9	1494	902	303.17	-378.2
2	2103.7	1510	891.87	285	-354.46	2102.1	1494	900.8	303.47	-465.4
3	2103.4	1513	889.73	283.2	-411.84	2101.8	1492	897.6	295.54	-566.8
4	2104.7	1510	889.58	276.5	-496.06	2103.6	1492	897.9	286.69	-652.8
5	2105.6	1509	889.58	269.8	-587.62	2101.6	1492	900.3	272.95	-697.4
6	2103.3	1507	891.87	263	-651.09	2099.8	1492	902.8	257.39	-720
7	2103.4	1507	889.28	266.1	-686.49	2101.5	1493	902.6	246.1	-729.1
8	2104	1504	892.17	254.5	-713.35	2103	1492	900.8	238.47	-725.5
9	2105.9	1504	889.89	244.7	-708.47	2103.4	1491	900.2	224.13	-718.1
10	2105.9	1503	891.41	231.3	-703.58	2102.1	1490	894.8	213.75	-720.6
11	2101.8	1501	890.5	220.3	-695.04	2104.9	1492	889.8	197.88	-718.1
12	2102.8	1503	888.36	203.8	-693.82	2102.1	1492	889.3	180.79	-721.8
13	2102.8	1501	889.28	199	-687.71	2102.1	1489	892.9	164.62	-732.2
14	2102.2	1501	887.9	185.5	-682.83	2102.5	1490	900.2	143.25	-748.6
15	2099.7	1501	885.92	175.2	-686.49	2102.3	1488	898.5	124.94	-760.9
16	2102	1501	885.16	162.3	-685.27	2102.1	1488	893.9	110.29	-756.6
17	2103.5	1502	881.65	146.5	-685.27	2102.1	1489	887.7	95.036	-721.8
18	2102.8	1501	879.81	125.7	-668.18	2103.5	1489	884.3	83.439	-662
19	2101.1	1503	879.05	111.1	-634	2103.8	1490	882	70.317	-600.3
20	2104.8	1504	875.08	96.42	-561.98	2102.9	1490	884.2	54.448	-559.4
21	2105.3	1502	873.71	75.67	-488.74	2105.1	1491	882.6	59.331	-544.8
22	2107.3	1502	867.61	66.51	-432.59	2103.9	1489	883.8	70.622	-571.6
23	2106	1504	865.17	75.67	-386.2	2102.5	1488	877.6	101.44	-631.5
24	2105.2	1501	860.74	90.92	-397.19	2102.2	1488	872.6	119.76	-657.7
25	2103.6	1499	860.13	122.7	-422.82	2103.8	1488	864.5	130.74	-611.9
26	2105.8	1497	858.45	145.2	-491.18	2102.7	1488	863.1	120.67	-503.3
27	2105.7	1496	854.79	158.7	-540.01	2103	1488	863.2	103.89	-402
28	2104	1494	853.87	150.7	-543.67	2102.9	1488	870.3	110.91	-342.2
29	2103.7	1495	860.59	125.1	-454.56	2102.8	1486	884.3	143.86	-326.9
30	2102.8	1494	865.32	96.42	-339.81	2103.8	1486	888.7	205.51	-382.4
31	2102.6	1493	875.08	75.67	-240.94	2105	1485	889.5	264.1	-449
32	2103.3	1492	880.12	87.87	-189.67	2106.6	1486	886.9	295.84	-496.6
33	2103.9	1493	882.26	158.7	-193.33	2105.3	1488	885.4	293.4	-469.1
34	2103.2	1495	880.58	258.2	-256.81	2105.7	1490	893.6	269.9	-395.3
35	2103.7	1497	871.57	332	-325.17	2105.6	1492	920	259.83	-303.7
36	2103.8	1498	857.84	365	-356.9	2104	1493	948.1	269.9	-227.4
37	2107.3	1501	848.53	363.8	-333.71	2105.4	1495	975.9	312.02	-195.7
38	2107.9	1503	841.36	325.3	-247.04	2105.5	1496	988.1	364.2	-192.6
39	2106	1506	855.55	275.3	-154.27	2106.3	1493	991.4	404.79	-216.4
40	2106.5	1503	886.38	273.4	-84.687	2105.1	1495	985	417	-243.3
41	2107.5	1507	922.23	321	-45.625	2106.5	1494	991.4	413.94	-266.5
42	2106.2	1507	939.78	395.5	-50.508	2105.3	1495	1013	398.99	-278.1
43	2106.7	1507	943.6	459	-94.453	2103.3	1499	1040	389.84	-270.1
44	2106	1504	937.04	499.9	-124.97	2106.9	1508	1066	385.26	-257.3
45	2105.9	1505	923.61	510.8	-159.15	2106.1	1518	1086	395.94	-241.4
46	2106	1504	922.08	491.9	-171.36	2107.1	1524	1097	405.09	-226.2
47	2105.2	1501	945.12	465.7	-168.92	2107.8	1532	1098	420.66	-204.2
48	2105.1	1502	988.61	440	-154.27	2108.8	1536	1098	431.03	-187.7
49	2105.7	1503	1027.7	440	-145.72	2107.8	1543	1095	439.88	-181
50	2106	1503	1057	444.9	-123.75	2107.1	1551	1094	448.43	-170
51	2105.3	1507	1068.9	465.1	-116.43	2108.3	1558	1098	452.09	-160.3
52	2108.1	1513	1070.9	484	-116.43	2109.5	1570	1110	469.79	-152.9
53	2108	1521	1056.1	496.2	-98.115	2110.2	1581	1126	473.15	-142
54	2109.9	1526	1047.7	509	-94.453	2112.7	1592	1142	475.9	-129.1
55	2107	1532	1048.3	502.9	-76.143	2110.7	1602	1156	481.08	-126.1
56	2108	1533	1064.8	499.9	-57.832	2110.8	1609	1166	488.71	-113.9
57	2108.9	1533	1094	491.3	-39.521	2108.3	1614	1170	487.19	-107.2
58	2109.9	1530	1121.8	498.6	-29.756	2108.5	1620	1173	491.76	-99.24
59	2108.9	1526	1140.7	504.1	-29.756	2110.6	1625	1174	504.89	-87.03
60	2107.9	1529	1152.2	521.8	-15.107	2111.9	1636	1177	506.11	-83.98
61	2109.1	1530	1159.1	532.2	-9.0039	2115.4	1651	1180	518.01	-85.81
62	2107.4	1535	1157.7	538.3	-16.328	2114.6	1659	1187	526.86	-83.98
63	2109.3	1545	1156	549.3	-17.549	2112.6	1668	1196	534.49	-80.31
64	2110.6	1554	1157.4	549.3	-32.197	2113.5	1671	1205	534.49	-74.21
65	2112.3	1565	1159.2	551.7	-11.445	2113.3	1673	1214	543.03	-74.21
66	2112.8	1573	1161.2	559.1	-22.432	2113.2	1672	1217	551.58	-69.94
67	2112.5	1576	1163.8	567	-11.445	2115.2	1673	1219	555.55	-68.11
68	2115.3	1578	1168.1	570.1	-12.666	2118.7	1675	1220	559.51	-57.12
69	2114.4	1581	1173.1	569.4	-6.5625	2121	1679	1224	566.84	-45.52
70	2117.8	1590	1177.4	580.4	11.748	2121.1	1685	1230	570.19	-23.55
71	2118.8	1599	1185.6	582.9	28.838	2121.9	1697	1235	572.64	-12.57
72	2120	1614	1192.8	585.3	32.5	2122.5	1709	1239	578.74	-0.9687
73	2121.8	1621	1198.4	582.9	45.928	2122.2	1718	1245	583.32	5.135
74	2122.5	1630	1205	580.4	54.473	2123.6	1725	1247	589.42	11.24
75	2125.1	1630	1214.3	581.6	55.693	2126.9	1725	1252	597.97	11.85
76	2123.6	1627	1216.7	579.2	63.018	2129.4	1727	1254	601.02	13.68
77	2124.5	1619	1215.5	584.7	69.121	2131.7	1729	1255	602.54	5.135
78	2123.8	1616	1221.3	586.5	69.121	2131	1735	1260	611.09	3.304
79	2124.6	1618	1222.4	588.4	60.576	2129.4	1739	1262	615.36	8.797
80	2127.8	1622	1225.4	593.2	69.121	2131.4	1745	1267	613.22	9.407
81	2128.3	1633	1229.2	596.9	72.783	2132.3	1751	1274	620.55	16.12
82	2130.3	1650	1230.5	592.6	63.018	2135.4	1755	1283	623.6	19.78
83	2130.6	1668	1235	585.3	72.783	2136.2	1758	1283	629.09	25.28
84	2134.6	1679	1242.5	590.8	71.562	2139.5	1762	1285	630.62	28.33
85	2134.5	1687	1245.4	583.5	72.783	2139.6	1765	1292	633.06	31.99
86	2136.8	1690	1247.2	584.7	76.445	2139.4	1765	1296	634.59	35.65
87	2139.3	1686	1252.4	576.8	86.211	2140.6	1772	1298	632.45	42.98
88	2143.7	1685	1253.5	564.6	88.652	2140.8	1778	1298	635.81	47.25
89	2144.3	1683	1255.9	563.9	92.314	2139.5	1783	1296	639.47	52.74
90	2147	1678	1255.3	555.4	100.86	2140	1788	1299	641	55.79
91	2148.5	1678	1252.7	554.8	89.873	2143.1	1791	1302	644.66	60.68
92	2146.4	1681	1252.1	559.1	97.197	2144.7	1792	1311	644.96	63.73
93	2148.2	1686	1252.9	554.8	103.3	2145.3	1794	1314	647.1	59.46
94	2148	1689	1253.3	557.2	103.3	2145.1	1798	1314	638.86	58.85
95	2148.3	1695	1256.6	557.2	98.418	2143.2	1801	1313	643.74	55.18
96	2148.3	1697	1255	573.1	97.197	2139.8	1803	1311	643.74	53.35
97	2148.5	1699	1255.9	571.9	98.418	2140.3	1806	1310	644.96	52.13
98	2150.3	1701	1258.2	579.2	94.756	2143.7	1808	1313	643.13	52.13
99	2152.2	1702	1259.1	578	83.77	2145	1810	1316	640.39	52.13
100	2153.7	1702	1261.3	578	91.094	2142.1	1812	1319	641.3	52.74
101	2156.3	1703	1263.6	577.4	87.432	2143.2	1813	1320	644.66	52.74
102	2158.1	1707	1258.8	578	84.99	2141.8	1812	1321	641.91	58.85
103	2158.5	1708	1259	581	89.873	2143	1816	1321	639.77	62.51
104	2159.2	1709	1262	581	84.99	2142.3	1819	1314	633.98	57.01
105	2160.7	1715	1264.6	570.7	83.77	2140.7	1823	1315	632.45	59.46
106	2159.1	1720	1264.8	568.2	89.873	2140.9	1821	1310	630.92	60.07
107	2160.8	1724	1263.3	562.1	83.77	2142.6	1823	1309	629.09	58.85
108	2161.5	1731	1260.5	563.9	86.211	2141.9	1823	1312	631.23	54.57
109	2160.6	1735	1259.8	559.1	82.549	2143.4	1822	1316	629.4	51.52
110	2161.6	1737	1256.6	559.1	92.314	2141.3	1828	1317	624.82	53.96
111	2162.8	1738	1258.1	559.1	86.211	2140.9	1831	1313	623.91	49.69
112	2163.6	1738	1254.9	557.8	86.211	2139.4	1832	1308	624.52	43.59
113	2165.2	1737	1255.3	568.2	80.107	2138.2	1830	1306	621.77	44.81
114	2166.8	1734	1253.2	568.8	67.9	2138	1830	1304	618.11	37.48
115	2168.4	1731	1250.6	569.4	71.562	2139.4	1827	1309	618.11	37.48
116	2168.5	1729	1251.8	572.5	65.459	2139.7	1826	1307	616.58	33.82
117	2167.9	1729	1251.1	567.6	61.797	2139.2	1827	1303	611.09	31.99
118	2166.2	1729	1249.5	565.2	53.252	2140	1828	1300	614.75	29.55
119	2165.9	1730	1249.7	561.5	59.355	2137.1	1829	1298	612.92	27.72
120	2164.6	1732	1249.4	561.5	63.018	2138.2	1828	1295	606.21	27.11
121	2166	1737	1249.4	556	56.914	2136.4	1829	1294	600.1	29.55
122	2164.9	1740	1251.1	551.1	63.018	2136.9	1826	1290	599.19	22.83
123	2165.2	1740	1252	549.3	66.68	2135.6	1824	1289	592.78	19.17
124	2166.3	1741	1247.9	545.6	66.68	2137.4	1823	1287	592.78	16.12
125	2167.7	1742	1245.9	541.4	66.68	2136.3	1820	1287	593.08	15.51
126	2168.8	1742	1241.4	542	65.459	2136.4	1821	1286	593.08	10.63
127	2170.6	1743	1237.8	537.1	58.135	2137.3	1821	1286	586.37	3.304
128	2168.6	1742	1237.9	541.4	52.031	2135.9	1821	1281	589.73	-2.8
129	2167	1744	1230	539.5	47.148	2133.3	1816	1276	590.34	-5.241
130	2166.7	1744	1228.6	554.2	43.486	2134.2	1814	1273	586.37	-12.57
131	2165.6	1747	1226.8	557.8	32.5	2134.4	1810	1272	583.62	-15.01
132	2165.9	1751	1228.8	556	30.059	2134.1	1809	1270	581.18	-22.33
133	2164.7	1752	1226	553.6	23.955	2133	1809	1268	582.4	-25.38
134	2162.8	1751	1227.7	554.2	20.293	2132.4	1811	1266	580.57	-30.27
135	2164.3	1753	1230.8	555.4	25.176	2131.8	1809	1263	577.21	-33.93
136	2166	1753	1228.6	548.1	17.852	2129.9	1806	1263	572.33	-35.76
137	2165.8	1749	1229.4	549.3	21.514	2131.3	1805	1256	567.14	-36.98
138	2168.2	1747	1227	540.8	28.838	2132.3	1799	1254	565.62	-39.42
139	2169.1	1744	1224.5	538.3	30.059	2131.1	1794	1252	562.87	-38.2
140	2167.8	1741	1221.9	532.2	19.072	2130.7	1790	1251	565.01	-46.13
141	2168.7	1739	1220.8	532.2	21.514	2130.5	1786	1249	561.65	-48.58
142	2167.8	1738	1216.7	527.3	14.189	2129.6	1785	1250	563.79	-53.46
143	2164.5	1738	1213.8	523.1	4.4238	2125.4	1783	1245	557.68	-52.24
144	2166	1737	1210.2	515.7	0.7617	2125.5	1782	1242	555.24	-58.34
145	2163.3	1736	1211.7	516.3	-2.9004	2123.1	1779	1236	556.16	-71.16
146	2161.2	1737	1206.4	518.2	-9.0039	2122.1	1775	1232	552.19	-72.38
147	2160.3	1736	1206.7	521.8	-17.549	2123.8	1769	1232	548.53	-74.21
148	2160.6	1734	1203.3	515.7	-26.094	2124.9	1765	1233	544.87	-73.6
149	2160	1733	1202.7	517	-32.197	2124.1	1760	1230	542.73	-83.98
150	2161.4	1735	1201.2	515.1	-37.08	2125.5	1758	1225	539.37	-87.64
151	2162.8	1728	1205.9	510.8	-35.859	2123.3	1755	1218	533.27	-90.08
152	2160.6	1731	1202.7	502.9	-37.08	2120.4	1752	1215	535.71	-92.52
153	2164.6	1728	1198	495.6	-38.301	2118.8	1751	1208	532.05	-90.08
154	2164.9	1726	1199.8	490.1	-43.184	2121	1749	1204	525.94	-96.79
155	2163.9	1725	1196.6	493.1	-41.963	2120.1	1745	1204	524.11	-91.3
156	2162.4	1725	1197	487.7	-46.846	2122.9	1739	1201	521.37	-97.4
157	2161	1723	1190.6	485.2	-48.066	2120.1	1732	1198	522.59	-96.79
158	2160.1	1722	1189.3	477.9	-54.17	2120.8	1728	1195	521.06	-103.5
159	2159	1719	1183.3	477.3	-57.832	2117.8	1723	1189	518.31	-106.6
160	2155.1	1715	1178.7	474.2	-66.377	2115.7	1722	1184	516.79	-110.2
161	2157	1712	1178.4	474.8	-67.598	2115.2	1721	1181	521.98	-115.7
162	2155.8	1708	1175.7	466.3	-72.48	2115.5	1719	1180	517.7	-117.5
163	2157.5	1706	1169.6	466.9	-85.908	2115.2	1716	1179	516.48	-124.9
164	2156.6	1702	1163.9	465.7	-85.908	2117.4	1711	1177	510.08	-122.4
165	2159	1698	1158.6	463.2	-93.232	2118.2	1706	1177	514.04	-125.5
166	2156.4	1696	1157.4	465.7	-93.232	2118.1	1701	1171	509.16	-134
167	2155.5	1697	1156.2	463.8	-99.336	2114.9	1698	1163	505.5	-134.6
168	2156.2	1695	1154.6	457.7	-98.115	2111.6	1693	1159	505.8	-137.7
169	2155.5	1692	1150	454.1	-105.44	2109.2	1690	1156	500.31	-135.9
170	2153.7	1688	1145.8	454.1	-103	2110.8	1689	1158	496.34	-143.2
171	2153.4	1686	1147.6	445.5	-99.336	2111.5	1686	1155	498.48	-144.4
172	2151.5	1684	1142.4	440	-107.88	2113.3	1682	1154	495.73	-149.3
173	2151.7	1681	1143.9	430.3	-106.66	2113.1	1676	1149	495.73	-152.3
174	2150.3	1676	1141.8	427.8	-116.43	2112.2	1672	1145	493.6	-149.9
175	2149	1672	1135.4	429.1	-111.54	2109.5	1666	1140	488.41	-154.8
176	2146.8	1670	1133	424.8	-128.63	2106.5	1665	1138	486.88	-157.2
177	2146.5	1665	1128.2	428.4	-124.97	2105.9	1663	1135	488.41	-159
178	2148.6	1663	1125.6	421.1	-134.74	2107	1663	1136	485.66	-165.8
179	2143.8	1659	1122.1	418.1	-138.4	2106.6	1658	1136	489.02	-164.5
180	2142.1	1657	1118.8	418.7	-145.72	2108.1	1654	1130	480.78	-170.6
181	2143.5	1651	1116.3	424.2	-149.38	2110.8	1650	1129	478.64	-167
182	2139.7	1650	1113.7	419.3	-153.05	2109.8	1644	1126	473.45	-171.3
183	2139.6	1648	1108.2	412.6	-157.93	2108.2	1641	1121	479.56	-173.1
184	2141.9	1645	1105.5	414.4	-157.93	2106.5	1638	1114	472.23	-178
185	2139.8	1643	1104.6	415	-166.47	2105	1635	1113	475.29	-179.2
186	2139.8	1640	1097.1	410.7	-170.14	2102.1	1632	1115	475.59	-173.7
187	2137.6	1636	1096.8	412.6	-162.81	2104.7	1629	1116	468.57	-180.4
188	2138.2	1632	1091.6	405.3	-166.47	2104.5	1627	1113	468.57	-182.2
189	2137.1	1629	1087.6	404.6	-165.25	2104.3	1622	1110	464.3	-184.7
190	2133.1	1625	1083.5	394.3	-166.47	2104	1620	1100	464.91	-189
191	2134.1	1620	1076.8	396.7	-172.58	2103.8	1617	1096	463.69	-185.3
192	2130.3	1619	1075.4	388.2	-179.9	2101.1	1611	1093	462.77	-185.9
193	2131	1617	1070.5	383.9	-181.12	2100.2	1608	1094	460.94	-184.7
194	2128.8	1613	1069	383.9	-172.58	2098.9	1608	1093	458.2	-192.6
195	2127.5	1612	1067.7	379.6	-188.45	2100	1606	1097	458.5	-192.6
196	2127.2	1611	1067	384.5	-184.79	2101.6	1604	1094	458.81	-193.8
197	2124.4	1605	1063.5	386.3	-192.11	2103.6	1601	1089	453.62	-198.7
198	2123.4	1601	1058.2	386.3	-183.56	2104.2	1598	1083	447.51	-198.1
199	2123.7	1602	1056.8	380.8	-186.01	2102.9	1597	1082	445.99	-196.3
200	2123.3	1598	1054.7	378.4	-190.89	2101.2	1594	1080	444.77	-195.1
201	2122.6	1595	1053.6	374.7	-190.89	2098.8	1593	1076	446.6	-203
202	2121.7	1596	1051.3	369.9	-196.99	2098.5	1591	1078	452.7	-201.8
203	2120.5	1592	1050.3	374.7	-190.89	2096.4	1589	1079	446.29	-201.2
204	2120	1590	1046.6	372.9	-198.21	2099.4	1588	1075	451.18	-203.6
205	2119.5	1591	1044.6	368	-207.98	2101.5	1588	1077	446.6	-206.7
206	2118.4	1590	1041.9	362.5	-203.1	2101.1	1583	1072	441.41	-212.8
207	2118.6	1586	1038.8	354	-204.32	2101.2	1581	1067	439.27	-216.4
208	2118.6	1585	1036.5	357.6	-207.98	2100.7	1577	1064	435.31	-218.9
209	2117.5	1582	1036.4	358.9	-206.76	2098.3	1574	1065	437.14	-220.7
210	2115.6	1580	1033.9	360.1	-205.54	2098	1572	1062	430.73	-220.1
211	2115.9	1577	1034.4	355.2	-205.54	2097.2	1571	1058	438.97	-219.5
212	2112.9	1572	1032.7	361.3	-209.2	2096.3	1568	1058	442.94	-220.7
213	2112.6	1570	1033.6	360.1	-212.86	2096.1	1565	1056	438.97	-221.3
214	2112.2	1566	1029.5	366.2	-209.2	2099.7	1565	1057	428.59	-226.2
215	2111.7	1564	1031.2	356.4	-207.98	2099.6	1563	1054	421.88	-217
216	2111.1	1562	1028	363.1	-210.42	2098.6	1562	1049	423.1	-225
217	2109.9	1563	1025.5	356.4	-217.74	2100	1560	1049	417.91	-217
218	2111.6	1561	1024.8	354.6	-221.41	2102.1	1558	1046	422.49	-221.3
219	2110.9	1560	1024.9	349.1	-222.63	2101.3	1557	1045	435	-220.1
220	2109.6	1559	1018.5	349.7	-220.19	2102.7	1556	1042	432.26	-218.3
221	2111.9	1556	1019.7	346.1	-221.41	2102.9	1558	1043	431.34	-218.3
222	2107.3	1556	1016.4	342.4	-221.41	2103.3	1558	1046	430.42	-221.3
223	2108.5	1553	1013.8	336.9	-217.74	2102	1557	1043	421.27	-220.1
224	2106.2	1552	1014.9	339.3	-222.63	2102.6	1556	1042	417.91	-222.5
225	2106.6	1547	1015.3	337.5	-215.3	2100.8	1554	1037	415.47	-219.5
226	2107.5	1542	1014.2	332	-209.2	2102.8	1549	1039	418.22	-214.6
227	2107.7	1539	1010.9	332	-212.86	2101.9	1548	1035	418.83	-217.6
228	2108.6	1537	1013.5	329.6	-211.64	2102.9	1547	1033	421.88	-223.1
229	2107.9	1538	1010.3	322.9	-215.3	2099.6	1544	1030	426.15	-222.5
230	2108.9	1532	1007.4	325.9	-229.95	2099.5	1544	1028	419.44	-221.9
231	2109.3	1531	1006.9	332.6	-237.28	2101.3	1544	1029	409.37	-223.7
232	2111.7	1531	1004.3	330.8	-236.05	2101.4	1544	1030	404.48	-236.6
233	2110.2	1530	1005.9	331.4	-234.83	2102	1542	1026	399.91	-234.7
234	2111	1528	1008.6	330.2	-228.73	2103.1	1542	1024	399.3	-229.2
235	2108.9	1527	1009.4	332	-223.85	2103.5	1539	1024	400.21	-223.1
236	2106.9	1527	1008	333.8	-228.73	2104.2	1538	1021	401.74	-219.5
237	2106.7	1526	1012.7	332.6	-226.29	2105	1537	1024	406.32	-223.7
238	2104.5	1525	1011.5	324.1	-223.85	2104.5	1536	1025	406.32	-223.1
239	2104.5	1527	1010.3	324.7	-222.63	2103.5	1536	1020	406.62	-222.5
240	2102.1	1523	1013.5	325.9	-225.07	2104.4	1537	1015	399.91	-226.2
241	2101.4	1522	1011	327.1	-228.73	2104.9	1538	1016	395.63	-220.7
242	2101.1	1521	1008.4	329	-228.73	2105.5	1537	1017	388.92	-218.3
243	2100.8	1521	1009.1	325.9	-240.94	2104.9	1536	1016	391.67	-214.6
244	2102.1	1518	1008.6	321.6	-231.17	2106.7	1535	1015	396.24	-217
245	2100	1514	1007.1	319.8	-239.72	2106.5	1538	1014	405.4	-220.7
246	2098.7	1513	1004	327.7	-250.7	2105.6	1536	1017	406.93	-216.4
247	2100.6	1510	1005.4	318	-243.38	2105.2	1534	1014	407.54	-215.2
248	2101.9	1509	1003.4	322.2	-242.16	2102.8	1534	1017	406.01	-214.6
249	2102.9	1508	1000.8	322.9	-243.38	2103	1532	1014	402.96	-212.2
250	2102.5	1508	1002.6	326.5	-237.28	2103.8	1528	1014	400.52	-210.3
251	2106.1	1510	1004.6	331.4	-233.61	2104	1528	1011	395.94	-212.8
252	2101.8	1510	1006.9	329	-233.61	2104.2	1526	1009	394.72	-209.7
253	2101.8	1507	1004.5	327.7	-237.28	2104.1	1525	1007	389.84	-210.9
254	2102.2	1507	1005.9	331.4	-237.28	2104	1527	1009	387.7	-212.8
255	2101.5	1506	1005.5	332	-236.05	2103.4	1525	1008	393.5	-212.8
256	2100.9	1504	1006.3	329	-248.26	2101.3	1525	1009	396.24	-217
257	2099.3	1505	1006.8	330.2	-243.38	2101.4	1526	1008	394.41	-215.8
258	2099.7	1505	1005.9	328.4	-244.6	2103.4	1526	1010	397.77	-215.8
259	2096.8	1502	1004.6	322.9	-256.81	2105.2	1524	1010	397.47	-218.3
260	2098.9	1500	1001.3	327.1	-253.14	2106.2	1524	1008	392.28	-215.2
261	2096	1498	1002.5	322.9	-255.59	2106.9	1524	1009	398.08	-214.6
262	2096.4	1500	1003	322.9	-270.23	2104.1	1525	1008	397.77	-213.4
263	2097	1500	1004	322.2	-269.01	2104	1526	1004	395.94	-210.9
264	2097	1501	1004.2	324.1	-265.35	2105.8	1524	1007	396.24	-208.5
265	2097.1	1501	1005.5	330.8	-264.13	2105.9	1521	1007	397.77	-209.1
266	2097.4	1500	1003.7	332	-264.13	2106.3	1522	1006	398.08	-215.8
267	2095.8	1501	1006.5	339.9	-269.01	2105.8	1521	1005	392.28	-223.7
268	2094.4	1499	1006.6	335.1	-267.79	2108.9	1521	1005	395.63	-222.5
269	2094.1	1503	1001.3	345.4	-271.46	2108.5	1521	1007	398.08	-218.9
270	2095	1501	1003.1	343.6	-262.91	2108	1520	1006	391.06	-223.1
271	2095.3	1499	999.29	346.7	-258.03	2107.9	1523	1002	392.28	-222.5
272	2095.1	1498	1001.9	347.3	-259.25	2107.2	1523	1003	392.28	-222.5
273	2094	1496	1001.1	345.4	-261.69	2106.7	1522	1003	393.19	-220.1
274	2094.9	1494	1001.3	344.8	-260.47	2107.8	1523	1002	387.09	-215.2
275	2093.7	1493	1001.7	340.6	-266.57	2108	1521	998.9	389.53	-218.3
276	2093	1493	1001.3	341.8	-265.35	2108.7	1522	999.2	388.62	-210.3
277	2093.3	1492	1001.7	342.4	-267.79	2109.2	1523	997.5	386.17	-212.8
278	2092.2	1492	1003.7	333.2	-273.9	2107.2	1523	998.3	393.8	-221.9
279	2090.7	1494	1003	333.8	-267.79	2106	1522	999.5	393.5	-220.1
280	2090.4	1492	1002.2	333.8	-267.79	2107.9	1520	998.7	396.86	-219.5
281	2091	1492	999.6	339.3	-271.46	2111.2	1519	996.5	395.94	-215.2
282	2092.1	1492	999.44	343.6	-271.46	2110.9	1518	995.8	392.58	-212.8
283	2093.7	1492	997.92	340.6	-272.68	2111.5	1519	993.1	387.7	-210.9
284	2093.2	1496	997.92	347.3	-281.22	2111.3	1521	994.8	389.23	-207.9
285	2091.3	1496	997.31	347.9	-277.56	2110.7	1520	991.6	392.58	-212.2
286	2091.7	1494	998.83	350.3	-280	2111	1516	993.4	392.58	-222.5
287	2093.8	1495	999.44	353.4	-271.46	2109.7	1517	993.3	390.45	-226.8
288	2092.2	1494	997.46	342.4	-277.56	2112.7	1515	993.6	386.78	-234.1
289	2089.7	1493	998.53	341.8	-271.46	2112	1515	991.3	390.45	-229.9
290	2089.6	1491	997	339.9	-273.9	2112.4	1515	988.7	391.36	-221.9
291	2090.5	1492	998.68	341.8	-264.13	2111.2	1514	990	388.62	-215.2
292	2088.4	1491	997.15	346.1	-264.13	2110.5	1512	987.8	391.36	-210.3
293	2090.1	1494	997.31	348.5	-269.01	2108.6	1511	989.9	393.19	-208.5
294	2086.9	1491	997	344.8	-265.35	2108.7	1512	988.5	392.58	-214
295	2088.3	1489	997.92	340.6	-265.35	2109	1512	986.5	391.36	-226.8
296	2088.6	1490	996.24	349.7	-258.03	2110	1511	983	390.45	-234.1
297	2089	1487	992.88	343.6	-267.79	2112.4	1512	984.4	388	-228.6
298	2085.3	1485	989.22	347.9	-270.23	2112.3	1512	984.6	383.12	-225
299	2087.4	1487	988.3	351.5	-267.79	2112.6	1512	984.6	382.51	-214.6
300	2091.6	1487	991.2	349.1	-275.12	2110.6	1512	986.1	380.38	-210.9
301	2090.5	1488	990.75	344.8	-272.68	2108.9	1511	985.3	389.53	-205.4
302	2090.7	1490	991.36	343	-272.68	2108.7	1511	981.4	393.19	-213.4
303	2089.5	1490	990.44	344.8	-272.68	2106.5	1512	982.3	391.67	-212.8
304	2090.3	1492	994.71	351.5	-271.46	2107.1	1513	979.7	391.36	-218.3
305	2089	1493	997.61	344.8	-269.01	2108.5	1515	981	385.87	-228.6
306	2088.9	1494	997.77	353.4	-262.91	2108.5	1513	979.4	385.56	-225.6
307	2088.7	1493	996.7	354.6	-271.46	2109.1	1510	974.3	384.04	-225.6
308	2087.2	1493	997.77	357.6	-262.91	2109.4	1509	975.6	385.87	-221.3
309	2086.4	1491	999.9	354	-269.01	2108.1	1507	978.3	389.53	-215.8
310	2087.2	1489	997.15	354.6	-267.79	2109.1	1509	979.2	389.23	-216.4
311	2087.4	1487	997.61	360.1	-265.35	2108.1	1512	978.8	391.67	-218.3
312	2086.7	1485	994.26	355.8	-269.01	2107	1512	976.8	395.63	-217.6
313	2087.4	1486	991.2	358.3	-278.78	2107	1509	976	384.95	-223.1
314	2087.6	1484	993.8	366.2	-271.46	2106.9	1508	977.4	380.38	-221.3
315	2090.1	1486	994.56	349.1	-270.23	2107.1	1504	975.4	381.6	-218.9
316	2091	1486	993.65	341.8	-273.9	2107.3	1502	976.6	385.87	-220.1
317	2089.4	1487	990.9	337.5	-270.23	2108.6	1502	974.3	384.95	-219.5
318	2090.6	1490	989.53	335.1	-275.12	2108.1	1503	971.9	390.75	-212.2
319	2090.9	1491	992.42	339.9	-275.12	2108	1505	974.6	391.67	-210.9
320	2092	1494	989.83	344.8	-277.56	2109.4	1505	971.1	387.7	-206.7
321	2089.5	1492	991.2	346.7	-272.68	2111.5	1506	968.2	386.78	-215.8
322	2090.9	1493	991.81	351.5	-267.79	2110.1	1506	968.7	382.82	-220.7
323	2089.2	1490	993.95	355.2	-276.34	2109.7	1502	967.2	382.21	-228
324	2088.5	1490	990.9	355.2	-281.22	2111.1	1503	968.1	390.45	-231.7
325	2089.3	1489	991.2	357.6	-277.56	2111.3	1498	967.8	394.41	-232.9
326	2089	1488	988.61	357	-281.22	2110.4	1501	967.2	393.8	-222.5
327	2089.6	1489	986.78	357	-278.78	2109.6	1502	968.8	386.78	-218.3
328	2089.2	1486	985.1	352.8	-281.22	2111.2	1505	967.8	383.43	-213.4
329	2089.2	1487	981.74	354	-286.1	2108.7	1504	965.9	380.68	-211.5
330	2090	1485	985.71	358.3	-282.44	2108.2	1503	965.8	381.6	-214
331	2088.4	1484	980.68	355.8	-281.22	2108.8	1501	964.9	378.85	-221.3
332	2089.6	1484	984.03	355.2	-286.1	2109.5	1498	964.1	388.92	-227.4
333	2091.4	1486	983.88	351.5	-286.1	2110.3	1497	964.6	391.06	-236.6
334	2091.4	1487	982.2	355.8	-281.22	2111	1497	962.6	387.7	-237.2
335	2090.7	1488	980.83	355.2	-282.44	2111.7	1498	958.8	383.73	-235.3
336	2089.6	1488	976.56	355.8	-284.88	2107.9	1498	963.2	378.85	-228.6
337	2092.3	1488	977.47	360.7	-273.9	2111.2	1500	964.3	380.07	-223.7
338	2093.2	1487	974.42	350.3	-278.78	2110.5	1499	963.7	376.1	-221.3
339	2091.1	1488	975.33	353.4	-277.56	2111	1497	964.9	384.34	-225.6
340	2089.6	1489	976.25	352.8	-276.34	2110.8	1495	962.1	384.95	-220.7
341	2090.6	1486	974.88	349.7	-277.56	2110.4	1496	961.8	386.78	-228
342	2088.4	1487	977.17	354.6	-286.1	2110	1492	961.5	389.84	-231.7
343	2087.9	1488	972.28	354	-273.9	2109	1493	962.4	388.62	-226.8
344	2088.9	1487	971.37	355.2	-278.78	2109.7	1492	956.9	380.07	-223.7
345	2088	1486	972.44	352.8	-287.32	2107.5	1492	960.6	382.51	-215.8
346	2087.8	1488	970.91	355.8	-281.22	2107.1	1491	958.8	382.21	-214
347	2090.7	1486	973.05	362.5	-281.22	2108.8	1492	958.8	381.9	-212.8
348	2089.9	1486	968.16	357	-278.78	2110.7	1490	958.5	384.95	-220.1
349	2090.6	1488	969.84	357.6	-276.34	2110.2	1493	957.7	388.92	-225
350	2090.9	1488	966.94	358.9	-276.34	2109.7	1490	956	390.75	-226.8
351	2089.2	1490	968.93	360.1	-275.12	2110.4	1492	954.5	390.14	-229.2
352	2088.9	1495	969.99	352.8	-277.56	2110.7	1491	955	386.17	-222.5
353	2091.3	1494	964.81	355.8	-276.34	2108.8	1488	952.8	383.73	-213.4
354	2094.8	1495	964.65	357	-276.34	2108.3	1489	955.3	374.58	-207.9
355	2091.1	1495	962.98	354	-276.34	2110.3	1488	955.6	378.24	-204.8
356	2092.8	1495	961.75	357.6	-273.9	2109.2	1489	957.7	384.34	-216.4
357	2090.1	1493	963.13	358.3	-270.23	2109.5	1490	955.7	387.09	-224.4
358	2090.4	1494	963.74	360.7	-273.9	2108.7	1488	955.6	392.58	-228.6
359	2088.8	1493	958.4	360.1	-271.46	2109.1	1486	955.3	393.8	-230.5
360	2087.9	1490	960.38	360.7	-273.9	2107.9	1485	957.2	390.14	-229.9
361	2087.4	1489	959.92	360.7	-271.46	2107.9	1485	956.5	387.09	-220.7
362	2088.5	1490	960.08	355.2	-267.79	2107.2	1484	957.7	388.92	-217.6
363	2087.6	1491	958.7	355.2	-262.91	2106.3	1483	958.8	388	-208.5
364	2086.5	1491	956.72	363.1	-272.68	2109.9	1484	957.7	389.84	-206.7
365	2088.4	1493	953.06	358.3	-269.01	2110.8	1485	956.5	388.92	-207.9
366	2090.8	1493	951.07	364.4	-264.13	2109.8	1486	955.6	390.45	-218.9
367	2089.6	1496	952.29	369.9	-270.23	2108.8	1486	952.4	391.97	-217.6
368	2088.7	1496	953.21	371.1	-265.35	2106.9	1483	948.7	392.58	-223.7
369	2090.1	1496	951.38	369.2	-264.13	2105.6	1481	952.4	393.5	-216.4
370	2091.3	1498	951.38	369.9	-261.69	2107.5	1478	954.3	384.65	-212.8
371	2090.4	1496	952.29	366.8	-267.79	2109.2	1479	953.3	385.26	-199.3
372	2089.2	1495	955.19	371.7	-254.37	2109.6	1481	954.3	381.29	-198.1
373	2088.7	1496	958.09	368.6	-248.26	2110.2	1484	953.9	384.95	-204.2
374	2088.7	1497	957.79	366.8	-253.14	2110.3	1483	952.1	381.9	-209.1
375	2087.1	1496	956.26	363.1	-254.37	2109.4	1482	951.7	390.75	-210.3
376	2088.1	1495	954.28	363.8	-258.03	2109.5	1482	951.7	390.14	-211.5
377	2089.6	1494	952.14	365	-258.03	2106.1	1483	955.4	383.12	-215.2
378	2088.4	1496	952.6	362.5	-261.69	2110.1	1483	955.6	387.09	-215.8
379	2085.9	1496	951.07	361.3	-262.91	2107.8	1480	958.3	385.87	-210.3
380	2088	1496	948.33	363.1	-262.91	2110.2	1479	958	386.17	-202.4
381	2089.2	1495	946.19	366.8	-262.91	2111.7	1481	956.6	380.68	-201.2
382	2086.8	1496	944.97	368	-260.47	2112.6	1482	956	383.73	-198.1
383	2089	1497	945.27	372.9	-269.01	2111.1	1481	954.5	386.17	-204.8
384	2088.1	1494	945.27	371.1	-258.03	2110.1	1482	952.8	389.53	-207.3
385	2089.2	1495	947.72	369.9	-255.59	2110.1	1481	951.1	392.28	-209.1
386	2088.6	1496	946.5	365	-264.13	2110.1	1480	954.3	391.36	-207.9
387	2090.4	1496	949.24	369.2	-255.59	2111	1479	953.9	388	-210.9
388	2088.4	1495	956.26	368	-247.04	2110.7	1480	955.6	389.23	-203.6
389	2089.2	1495	953.67	366.2	-247.04	2110.6	1480	955.3	388.62	-199.3
390	2087.6	1495	955.8	366.8	-247.04	2110.6	1479	950.5	391.67	-204.8
391	2086.6	1495	953.82	365	-240.94	2109.6	1481	949.6	385.26	-195.7
392	2087.2	1497	955.19	371.1	-244.6	2110.1	1479	947.9	386.78	-193.2
393	2085.8	1496	952.9	366.2	-247.04	2107.5	1477	948.8	384.65	-192.6
394	2086.2	1495	951.23	368	-249.48	2110.3	1479	947.3	388.31	-193.8
395	2084.4	1494	951.53	365.6	-254.37	2109.1	1478	949.8	391.06	-196.9
396	2085.6	1496	947.11	366.8	-259.25	2109.4	1479	949.3	392.89	-201.2
397	2085.3	1495	945.89	364.4	-254.37	2109.4	1478	949.2	391.06	-197.5
398	2086.2	1496	942.07	366.2	-256.81	2109.9	1478	948.2	392.89	-190.2
399	2086.3	1494	941.77	366.2	-251.92	2110.2	1480	947.6	390.14	-191.4
400	2088.1	1495	939.32	368.6	-248.26	2108.2	1480	946.7	390.45	-190.8
401	2086.9	1492	940.09	363.1	-244.6	2109.1	1477	945	393.19	-193.8
402	2088.1	1494	940.54	361.9	-251.92	2110.1	1476	948.1	397.16	-190.2
403	2089.4	1495	938.56	368.6	-238.5	2109.7	1477	948.4	395.02	-187.7
404	2090.6	1496	941.92	374.7	-239.72	2111.2	1478	952.2	393.5	-190.8
405	2087.6	1495	944.97	370.5	-236.05	2112.7	1480	953.6	395.94	-188.3
406	2089.2	1497	948.02	373.5	-239.72	2112.4	1478	950.4	400.82	-190.2
407	2086.8	1496	950.92	374.7	-228.73	2111.3	1480	949.3	400.21	-190.8
408	2087	1495	951.84	371.7	-233.61	2111.1	1480	949.9	398.08	-182.2
409	2085.9	1495	948.94	372.3	-239.72	2111	1477	949.9	395.02	-185.3
410	2084	1494	950.77	371.1	-236.05	2111.5	1478	953.3	393.19	-184.7
411	2085.7	1496	950.77	375.3	-234.83	2113.5	1478	952.7	396.55	-182.2
412	2082.8	1492	948.33	371.1	-240.94	2112.3	1477	950.8	404.18	-179.8
413	2084.9	1491	946.65	371.7	-237.28	2111.5	1476	951.4	400.21	-179.8
414	2083.6	1490	945.89	380.2	-243.38	2112.5	1477	951.1	401.13	-175.5
415	2087	1493	939.48	378.4	-244.6	2112.4	1478	951.7	399.3	-173.7
416	2087.3	1493	939.32	382.1	-243.38	2110.3	1477	949.8	400.52	-174.9
417	2087.7	1494	935.97	380.8	-244.6	2111.5	1475	948.5	397.47	-174.9
418	2087.6	1493	938.41	383.3	-248.26	2111.9	1475	948.2	402.65	-176.7
419	2088.3	1496	934.75	380.8	-244.6	2110.9	1475	947.9	403.87	-176.1
420	2090.3	1494	937.49	380.2	-243.38	2111.9	1474	952.1	400.21	-174.9
421	2089.1	1497	939.48	378.4	-244.6	2112.9	1474	950.7	400.82	-171.3
422	2091.2	1498	943.6	380.2	-229.95	2113	1474	950.7	401.74	-171.3
423	2090.6	1494	942.53	375.3	-226.29	2112.5	1476	948.1	408.15	-173.1
424	2088.3	1494	944.66	374.1	-229.95	2113.1	1476	947.3	408.15	-174.9
425	2087.1	1491	946.8	377.8	-229.95	2113.1	1475	945.3	409.06	-168.8
426	2085.8	1494	944.05	380.2	-228.73	2112.9	1474	948.2	406.62	-167.6
427	2085	1491	947.56	376	-232.39	2114	1476	947.8	405.09	-168.8
428	2085.3	1488	949.09	379	-233.61	2113.9	1477	950.5	408.15	-170.6
429	2085.4	1489	947.72	386.3	-229.95	2111.7	1474	947.3	414.25	-168.8
430	2084.6	1488	947.41	388.2	-240.94	2112.4	1474	945	410.28	-169.4
431	2087.8	1489	948.17	389.4	-244.6	2112.8	1475	945.2	412.42	-167.6
432	2087.5	1489	947.72	384.5	-242.16	2112.3	1474	947.2	411.5	-169.4
433	2086.8	1490	944.21	390.6	-249.48	2112.8	1474	946.1	416.08	-167
434	2089.7	1492	941.16	381.5	-245.82	2113	1475	944	409.98	-165.8
435	2089.3	1492	943.44	381.5	-244.6	2115.2	1475	945.8	410.89	-165.2
436	2089.1	1494	941.46	372.9	-250.7	2113.2	1474	947.6	414.56	-162.7
437	2089.6	1493	946.65	382.1	-240.94	2113.6	1473	950.5	417.61	-162.7
438	2091	1492	947.26	371.7	-236.05	2113.8	1474	945.2	420.05	-162.1
439	2091.1	1491	948.17	377.8	-234.83	2112.3	1474	943.4	419.44	-167.6
440	2089.8	1489	948.63	380.2	-228.73	2112.4	1475	940.8	423.71	-170.6
441	2089.1	1490	948.48	384.5	-223.85	2114.9	1476	941.2	420.96	-162.1
442	2087.1	1488	950.46	388.2	-223.85	2115.3	1475	945.2	424.02	-163.9
443	2088.6	1489	950.62	394.9	-223.85	2113.1	1473	947	423.1	-161.5
444	2087.4	1488	953.51	397.3	-215.3	2112.9	1472	946	425.54	-163.9
445	2087.6	1488	951.68	390.6	-222.63	2111.4	1473	946.1	428.9	-161.5
446	2087.4	1488	951.53	396.1	-228.73	2111.3	1472	942	430.12	-159
447	2088.5	1490	950.62	396.1	-233.61	2112.1	1473	939.1	430.42	-154.8
448	2088.7	1490	947.11	396.7	-233.61	2114	1473	940	433.48	-157.2
449	2089	1488	948.17	393.7	-234.83	2115.8	1474	936.8	432.56	-152.3
450	2091.1	1487	944.21	390.6	-236.05	2117.8	1472	937.3	431.34	-156.6
451	2091.2	1486	945.89	387.6	-228.73	2116	1472	940.6	430.12	-157.8
452	2091.5	1489	943.44	386.9	-234.83	2113.5	1469	940.8	431.95	-151.7
453	2093.7	1491	941.46	388.2	-229.95	2114.5	1468	941.8	431.34	-150.5
454	2094.9	1490	943.29	396.1	-223.85	2114	1470	937.9	428.59	-148.7
455	2094.3	1490	940.39	391.8	-220.19	2113.3	1473	939.5	432.87	-146.8
456	2091.6	1490	943.9	390	-218.96	2113.6	1475	938.3	431.95	-146.8
457	2096	1491	949.09	394.3	-221.41	2115.6	1476	938.5	438.05	-146.2
458	2091.4	1491	951.38	398.5	-217.74	2114.2	1474	938.9	435.31	-149.3
459	2090.6	1491	949.7	401.6	-215.3	2113.7	1471	940.6	439.88	-145
460	2091.9	1491	951.68	399.8	-206.76	2113.5	1470	943.2	431.34	-144.4
461	2091	1490	953.82	404	-210.42	2113.5	1470	943.7	438.66	-142.6
462	2088.9	1489	954.12	399.2	-206.76	2112.5	1472	944.3	443.55	-141.3
463	2089.9	1487	959.62	403.4	-205.54	2111.4	1473	942.3	444.77	-142.6
464	2091.4	1486	957.48	396.7	-200.65	2115.4	1474	936.8	446.6	-136.5
465	2090.3	1487	956.72	396.1	-195.77	2117.1	1474	935.3	447.21	-132.8
466	2092.8	1488	950.01	399.8	-195.77	2115.5	1474	934.8	449.04	-132.2
467	2092.4	1489	944.82	397.9	-195.77	2114.7	1473	934.8	448.12	-130.4
468	2092.5	1490	941.46	400.4	-201.87	2113.1	1471	939.7	452.09	-131
469	2092.7	1491	942.68	396.1	-203.1	2113.2	1470	944.6	456.36	-123.6
470	2093.7	1491	943.14	394.9	-204.32	2113.9	1468	943.8	452.7	-127.3
471	2094.3	1492	944.97	394.3	-207.98	2114.4	1469	942.7	450.57	-120.6
472	2094.1	1493	947.26	395.5	-204.32	2113.7	1471	939.1	457.89	-122.4
473	2093.3	1493	949.7	394.9	-209.2	2114.4	1471	939.2	456.36	-126.7
474	2093.6	1490	953.36	401	-207.98	2113.8	1472	935.6	456.36	-123.6
475	2094	1488	956.11	403.4	-196.99	2112.7	1471	937.7	456.97	-124.9
476	2093.3	1488	956.87	405.3	-200.65	2112	1469	941.7	456.36	-116.9
477	2091.9	1487	960.69	406.5	-201.87	2112.6	1469	944	452.7	-122.4
478	2092.8	1485	960.08	415.6	-205.54	2112.4	1470	943.5	459.42	-120.6
479	2091.2	1482	961.6	414.4	-200.65	2112.6	1470	939.1	465.21	-115.7
480	2093.3	1482	959.16	416.9	-200.65	2114.4	1470	936.6	468.57	-110.8
481	2093.7	1481	955.96	420.5	-196.99	2114.6	1469	935.4	465.52	-115.1
482	2093.5	1484	948.94	424.2	-196.99	2115.4	1471	938.3	466.44	-110.2
483	2094.2	1483	946.8	424.2	-203.1	2116.8	1470	937.6	466.44	-112.1
484	2092.9	1482	948.17	428.4	-194.55	2115.9	1472	937.6	465.82	-111.4
485	2092.5	1483	944.21	420.5	-196.99	2115.8	1469	938.5	467.35	-113.9
486	2093.1	1486	942.53	419.3	-203.1	2115.9	1469	940.8	465.82	-107.8
487	2095.7	1483	944.05	426.6	-196.99	2117.6	1467	942.3	462.77	-109.6
488	2094.8	1482	942.22	421.7	-194.55	2119.1	1468	937.3	469.18	-101.7
489	2095.2	1482	947.87	421.7	-193.33	2117.8	1468	936.6	470.4	-105.3
490	2096.2	1482	951.68	420.5	-188.45	2117.1	1470	930.4	469.49	-102.3
491	2094.4	1480	953.82	423	-196.99	2116.8	1471	935.1	467.66	-102.3

## Sheet: Figure 8
Figure 8A: Grand Average dc-ERG waveforms at P26, 2 months, 6 months								Figure 8B: Amplitude of the major dc-ERG components at P26, 2 months, 6 months of age
	P26		2 months		6 months
Time (sec)	B6	tvrm77	B6	tvrm77	B6	tvrm77		P26	B6		tvrm77
-30	-0.006923	0.0229314	-0.003072	5.71429e-06	0.00032875	-0.0052625			average	sem	average	sem
-29.95	-0.002628	0.0149614	-0.004388	0.000591429	0.0025175	0.00119		c-wave	1.4383	0.16914	2.5572	0.22145
-29.9	-0.001409	0.0115771	-0.010446	0.0105514	0.00140375	0.0024		fast oscillation	-0.068404	0.065718	0.4288	0.062344
-29.85	0.001076	0.01098	-0.015162	0.00923286	-6.125e-05	0.00307		light peak	1.0003	0.18768	1.1676	0.32167
-29.8	0.001997	0.0192114	-0.015776	0.00737143	-0.002815	-0.0054875		off-response	-0.4615	0.085528	-0.77344	0.070742
-29.75	-0.003682	0.02157	-0.008714	0.00457429	-0.00121625	-0.006935
-29.7	-0.009642	0.0231429	-0.003324	0.00231429	-0.0029825	-0.00187
-29.65	-0.003297	0.0189329	-0.005444	0.0110671	-0.0068175	0.003555		2 months	B6		tvrm77
-29.6	0.005822	0.0125314	-0.011834	0.0132186	0.00034	0.0023925			average	sem	average	sem
-29.55	0.000754	0.00608	-0.01218	0.00698571	0.010785	-0.0075525		c-wave	2.1161	0.3274	2.5683	0.4168
-29.5	-0.002405	0.0102629	-0.014862	0.00430143	0.0133913	-0.0035975		fast oscillation	0.83742	0.1261	-0.29404	0.13881
-29.45	0.002144	0.0166029	-0.012226	-0.00300571	0.0120463	0.004215		light peak	1.2429	0.3601	0.9988	0.1653
-29.4	0.001467	0.0177257	-0.006826	0.00675	0.00113625	0.0149925		off-response	-0.9103	0.1704	-1.267	0.1658
-29.35	-0.004257	0.0146029	-0.004828	0.01271	0.000675	0.0113475
-29.3	-0.005615	0.00869286	-0.008124	0.0117757	-0.00290125	0.0074275
-29.25	-0.006058	0.00736	-0.011566	0.00242714	-0.00627875	0.0069625		6 months	B6		tvrm77
-29.2	-0.00473	0.0102829	-0.018086	-0.000778571	-0.003895	0.0119825			average	sem	average	sem
-29.15	-0.003522	0.00805143	-0.023306	0.00268286	0.00580875	0.0123125		c-wave	1.6216	0.1316	2.0271	0.1092
-29.1	0.002733	0.00565714	-0.020588	0.0134829	0.01441	0.0172125		fast oscillation	0.3958	0.0881	-0.6954	0.1842
-29.05	0.004738	0.00713	-0.017194	0.0113043	0.01167	0.0235075		light peak	1.2465	0.2624	1.0101	0.3595
-29	-0.000992	0.0107386	-0.010574	0.0100114	0.00418875	0.0208525		off-response	-0.5718	0.0634	-0.9504	0.1087
-28.95	-0.008736	0.0148157	-0.005408	0.00645286	0.0029825	0.019455
-28.9	-0.013732	0.0191971	-0.00726	0.000317143	-0.001545	0.0187075
-28.85	-0.010462	0.0193957	-0.01373	0.00407286	-0.0058975	0.0148475
-28.8	-0.003623	0.0204743	-0.027704	0.0139471	-0.002835	0.01921
-28.75	-0.001803	0.0117457	-0.03079	0.0164014	-0.0011025	0.021955
-28.7	-0.003643	0.0166143	-0.018316	0.0156714	0.00360875	0.018275
-28.65	-0.014032	0.0154843	-0.010622	0.00122857	0.0065225	0.0163775
-28.6	-0.013629	0.0176171	-0.0132	0.00473143	0.0084875	0.0170925
-28.55	-0.008339	0.0156114	-0.017178	0.0133829	0.00406375	0.0169825
-28.5	-0.009739	0.0192771	-0.022632	0.0123514	-0.002435	0.0169675
-28.45	-0.009361	0.0174357	-0.02427	0.00881	-0.00629	0.01799
-28.4	-0.003812	0.02086	-0.021364	0.00182143	-0.00289125	0.0181325
-28.35	-0.012977	0.0282557	-0.019892	0.00111714	0.00310125	0.0134475
-28.3	-0.014491	0.0226343	-0.017368	0.00741571	-0.00312625	0.0112725
-28.25	-0.005521	0.0131414	-0.012596	0.0117386	-0.00747	0.013585
-28.2	-0.003268	0.0117186	-0.016606	0.00876429	-0.0075925	0.017565
-28.15	-0.001845	0.0129157	-0.023304	0.00407	-0.00115625	0.01703
-28.1	0.001123	0.0210214	-0.031102	0.00208143	0.0043475	0.0189
-28.05	0.000409	0.0225386	-0.026244	0.01025	0.00371125	0.007795
-28	-0.009534	0.0242114	-0.017546	0.0154229	0.00396875	0.01033
-27.95	-0.014504	0.0200786	-0.017118	0.0139871	0.00597125	0.0128875
-27.9	-0.004802	0.0148814	-0.014262	0.00731429	-0.001245	0.0172425
-27.85	0.002618	0.01306	-0.019868	0.00334571	-0.005495	0.0191125
-27.8	0.001762	0.0131071	-0.025712	0.0145271	-0.00217	0.0185125
-27.75	-0.003216	0.0110386	-0.027626	0.0190557	0.00257125	0.0109575
-27.7	-0.006987	0.0140514	-0.02892	0.0146329	0.00444	0.01312
-27.65	-0.013513	0.0210986	-0.017832	0.0148371	0.009035	0.0187425
-27.6	-0.014284	0.02344	-0.021778	0.00640714	0.00914875	0.0187725
-27.55	-0.010264	0.0199571	-0.021648	0.00903571	0.0048225	0.02102
-27.5	-0.004537	0.0172229	-0.02255	0.0144157	0.00175125	0.012785
-27.45	-0.008671	0.0137271	-0.017438	0.0197671	-0.0019625	0.0120175
-27.4	-0.008522	0.0108586	-0.023966	0.0173343	-0.00659125	0.008025
-27.35	-0.016114	0.0156086	-0.030082	0.0113529	-0.0054775	0.0096225
-27.3	-0.011458	0.0141571	-0.02394	0.00169571	-0.001535	0.0142525
-27.25	-0.000642	0.0153486	-0.019	0.00515143	-0.000505	0.0189875
-27.2	-0.001208	0.0153586	-0.018772	0.0147686	-0.00029875	0.015545
-27.15	-0.005344	0.0179414	-0.023288	0.0176843	0.00135625	0.0129
-27.1	-0.004438	0.0160843	-0.029116	0.01046	-0.00033875	0.011105
-27.05	-0.010455	0.0160857	-0.035578	0.00360857	-0.00586375	0.016905
-27	-0.014063	0.01729	-0.027676	0.00678714	-0.00279375	0.0213725
-26.95	-0.001831	0.0151	-0.019322	0.0175371	-0.001335	0.01682
-26.9	-0.003958	0.0105643	-0.025102	0.0178086	-0.00236625	0.0183875
-26.85	-0.008054	0.0136386	-0.022716	0.0193071	-0.00472125	0.015225
-26.8	-0.003964	0.01695	-0.026164	0.00883	-0.00279	0.0146575
-26.75	-0.005006	0.0182586	-0.029636	0.00420857	0.001065	0.012645
-26.7	-0.001662	0.0133529	-0.02753	0.00748	0.00395375	0.0171975
-26.65	-0.005366	0.0156014	-0.03363	0.0147	-0.00040125	0.014835
-26.6	-0.007353	0.0182671	-0.034448	0.01478	-0.00422125	0.015375
-26.55	-0.008061	0.0152357	-0.033022	0.0112043	-0.00628	0.01811
-26.5	-0.008333	0.0171757	-0.028776	0.01395	-0.00317	0.018875
-26.45	-0.009499	0.0175429	-0.015724	0.0164857	-0.0034175	0.0140275
-26.4	-0.010442	0.0136471	-0.0182	0.01529	-0.0015525	0.0144275
-26.35	-0.004897	0.01082	-0.026326	0.0134514	-0.00268	0.0194625
-26.3	-0.002475	0.0159929	-0.027438	0.0108129	0.0010025	0.01778
-26.25	-0.01089	0.0229371	-0.02184	0.00918286	0.00626	0.0173675
-26.2	-0.009732	0.0215986	-0.019706	0.0108471	0.00662875	0.017725
-26.15	-0.002663	0.0199957	-0.020334	0.0113614	0.00662375	0.0172925
-26.1	-0.011618	0.0175829	-0.023224	0.0136943	-0.0012125	0.0145875
-26.05	-0.013452	0.0202943	-0.021934	0.0208829	-0.00422375	0.012175
-26	-0.004514	0.01494	-0.01827	0.0134671	-0.00040375	0.010975
-25.95	-0.001929	0.01817	-0.014972	0.0100086	-0.00067	0.0127975
-25.9	-0.000749	0.0191986	-0.01503	0.0116614	0.0011425	0.01076
-25.85	0.001757	0.0134443	-0.023016	0.0147671	0.001885	0.0114475
-25.8	0.001683	0.0119129	-0.016864	0.0172943	0.0107038	0.0116625
-25.75	-0.006832	0.0159557	-0.018244	0.00918571	0.0116263	0.019845
-25.7	-0.001099	0.0114857	-0.022684	0.0132843	0.0071	0.0236325
-25.65	0.005625	0.0119543	-0.02865	0.0133457	0.00135125	0.0172825
-25.6	-0.004671	0.0126914	-0.019438	0.0170014	-0.00214375	0.012825
-25.55	-0.009637	0.0199486	-0.018854	0.0216514	-0.00020125	0.012835
-25.5	-0.003635	0.0154414	-0.020466	0.0144243	0.00019875	0.0163275
-25.45	-0.003075	0.00938571	-0.015748	0.01158	0.006745	0.01694
-25.4	-0.004027	0.00613714	-0.010392	0.00617	0.0107675	0.0089325
-25.35	-0.000655	0.0110957	-0.012822	0.01016	0.018575	0.0043075
-25.3	0.007554	0.0100057	-0.02122	0.01487	0.0149	0.00734
-25.25	-4.1e-05	0.0214943	-0.01949	0.0142671	0.0110863	0.0109625
-25.2	-0.001703	0.02674	-0.019802	0.0116714	0.0064425	0.0069675
-25.15	-0.00148	0.01922	-0.017648	0.0153514	0.0061575	0.0097525
-25.1	-0.004623	0.00807714	-0.02341	0.0124943	0.00737	0.0023125
-25.05	-0.007994	0.0051	-0.024156	0.00924571	0.0101038	-0.0008425
-25	-0.00342	0.00636714	-0.020942	0.00866571	0.00958875	-0.001755
-24.95	0.00215	0.00929286	-0.019372	0.00546714	0.007385	0.0026275
-24.9	0.006323	0.0112957	-0.016642	0.0167286	0.015	0.00313
-24.85	-0.002892	0.0159514	-0.016128	0.0110843	0.0150238	0.0082875
-24.8	-0.004085	0.01609	-0.01885	0.00741571	0.0135913	0.003345
-24.75	-0.007743	0.0120371	-0.017754	0.0136986	0.008785	0.0042225
-24.7	-0.005117	0.0125629	-0.021586	0.0121	0.00964625	0.0030175
-24.65	-0.001322	0.00585286	-0.025058	0.0139243	0.0144513	0.0013775
-24.6	0.002347	0.00469857	-0.02166	0.0163157	0.0139038	0.0065725
-24.55	0.006604	0.00547571	-0.020356	0.0127429	0.00585125	0.0063375
-24.5	-0.003735	0.00548571	-0.01559	0.0153957	0.0055725	0.0013375
-24.45	-0.017721	0.00715143	-0.01674	0.0118629	0.00678625	-0.0022325
-24.4	-0.014435	0.00809714	-0.013904	0.00350857	0.011575	-0.00099
-24.35	-0.007124	0.0149186	-0.021376	0.0135386	0.0140913	-0.00349
-24.3	-0.009631	0.0151671	-0.022254	0.0156671	0.0132175	0.00129
-24.25	-0.002952	0.0082	-0.02598	0.0145029	0.0108375	0.0010925
-24.2	-0.005871	0.00229286	-0.017576	0.0168386	0.00933875	0.0029025
-24.15	-0.01108	0.00403714	-0.008874	0.00788143	0.0095225	0.0031625
-24.1	-0.014584	0.00725286	-0.013076	0.00832143	0.0112913	0.0020625
-24.05	-0.013768	0.00603857	-0.015994	0.01136	0.0057675	0.00281
-24	-0.003619	0.00398286	-0.019896	0.0161814	0.00731	0.0078025
-23.95	-0.0028	0.00561429	-0.019394	0.0199486	0.014175	0.0094225
-23.9	0.001608	0.00420429	-0.0206	0.01287	0.0188488	0.0064375
-23.85	-0.002709	0.0108543	-0.013928	0.0110929	0.01495	0.004345
-23.8	-0.010548	0.01237	-0.014694	0.0182486	0.01009	0.0062425
-23.75	-0.008103	0.00923429	-0.011746	0.0158471	0.01131	0.00336
-23.7	-0.004704	0.00442	-0.013338	0.0126757	0.0100438	0.006385
-23.65	0.000134	0.00807714	-0.023814	0.0149971	0.00701125	0.008915
-23.6	-0.001597	0.00921429	-0.02809	0.0117971	0.010305	0.0131325
-23.55	-0.002613	0.0129843	-0.026456	0.0187443	0.0144738	0.0098025
-23.5	-0.003795	0.0148829	-0.014344	0.0181186	0.012185	0.0020225
-23.45	-0.003896	0.0170686	-0.009968	0.0105986	0.0124663	0.0056225
-23.4	-0.013062	0.0148171	-0.008062	0.0152729	0.012675	0.01498
-23.35	-0.010441	0.00999143	-0.00716	0.0148757	0.00787375	0.01739
-23.3	-0.001837	0.01607	-0.012334	0.0181971	0.009475	0.0083325
-23.25	-0.00151	0.0170343	-0.025154	0.01586	0.00804625	0.00416
-23.2	-0.00871	0.00939143	-0.022694	0.0122686	0.0113538	0.0076275
-23.15	-0.01002	0.00887714	-0.01302	0.0142086	0.0148425	0.0056425
-23.1	-0.013696	0.00887714	-0.007608	0.0164586	0.0125113	0.0117875
-23.05	-0.017034	0.0130657	-0.007402	0.0126786	0.0127313	0.01067
-23	-0.015763	0.0170029	-0.00915	0.0197671	0.0115588	0.003465
-22.95	-0.01219	0.0159614	-0.011082	0.0181371	0.01125	0.001185
-22.9	-0.010434	0.01187	-0.008556	0.0186714	0.0134775	0.0042225
-22.85	-0.015914	0.00762714	-0.01457	0.0191043	0.0154375	0.01338
-22.8	-0.018039	0.0109957	-0.013726	0.0148043	0.01831	0.0097975
-22.75	-0.015671	0.0151657	-0.009978	0.0187986	0.0151913	0.0045025
-22.7	-0.020908	0.0105471	-0.009674	0.0208271	0.0122113	0.0034025
-22.65	-0.015639	0.00449143	-0.005738	0.02216	0.010215	0.00223
-22.6	-0.014736	-0.00684	-0.013564	0.0195443	0.0174325	0.006815
-22.55	-0.014674	-0.00233286	-0.016726	0.00995857	0.017855	0.0043075
-22.5	-0.018724	0.00203143	-0.014204	0.01276	0.0177413	0.007025
-22.45	-0.020161	0.00554	-0.00311	0.0190243	0.020135	0.0040125
-22.4	-0.011092	0.00114714	0.000916	0.0233114	0.0187488	-0.00062
-22.35	-0.013222	0.00512429	-1.2e-05	0.0184657	0.0149	-0.00071
-22.3	-0.01721	-0.00301714	-0.00341	0.0109086	0.0150163	0.00643
-22.25	-0.009572	-0.00575	-0.00792	0.0139586	0.0166063	0.008695
-22.2	-0.009464	0.000915714	-0.015008	0.0183229	0.016655	0.00695
-22.15	-0.010525	-0.00278429	-0.01721	0.01651	0.0176613	0.0079475
-22.1	-0.011892	-0.00627	-0.006588	0.0131186	0.0186038	0.007895
-22.05	-0.012272	0.00305429	-0.004854	0.0198643	0.0149413	0.0100125
-22	-0.005218	0.0102157	-0.008866	0.0238171	0.0144213	0.0129875
-21.95	-0.014418	0.00783286	-0.002796	0.0225543	0.0236537	0.0091125
-21.9	-0.012923	-0.00127857	-0.004836	0.02153	0.0206975	0.0076125
-21.85	-0.009862	-0.00789857	-0.002342	0.0183243	0.0164863	0.005905
-21.8	-0.015756	-0.0112571	-0.00473	0.0167929	0.0167575	0.007065
-21.75	-0.017215	-0.00492714	-0.00076	0.0185386	0.0179025	0.01
-21.7	-0.014396	0.00325571	-0.001238	0.02094	0.0152438	0.0107325
-21.65	-0.012884	0.0157929	-0.003498	0.0207014	0.0132375	0.00858
-21.6	-0.018996	0.0155271	-0.007988	0.0183814	0.0126825	0.011255
-21.55	-0.024209	0.00979429	-0.013302	0.0164814	0.0116313	0.00828
-21.5	-0.020073	0.00638857	-0.005364	0.0117343	0.0161625	0.00703
-21.45	-0.018516	-0.000347143	0.001934	0.0218571	0.0229175	0.01237
-21.4	-0.013726	-0.00287714	0.007986	0.0209843	0.0206463	0.0147975
-21.35	-0.009579	0.00460429	0.004516	0.0170171	0.0216475	0.0188625
-21.3	-0.009491	0.00647571	-0.003348	0.0193414	0.0162888	0.01615
-21.25	-0.006696	-0.00194714	-0.005316	0.0125857	0.0141487	0.0138625
-21.2	-0.013073	0.000435714	-0.004964	0.0156943	0.0146412	0.0109325
-21.15	-0.024595	0.00438714	-0.003268	0.0191243	0.0160988	0.013995
-21.1	-0.021798	0.00510571	-0.005964	0.0273214	0.0177513	0.013905
-21.05	-0.021915	-0.000422857	-0.002368	0.0259757	0.0170825	0.0139975
-21	-0.017808	-0.00511714	-0.004276	0.0217057	0.0241563	0.0131725
-20.95	-0.012822	-0.00338143	-0.007664	0.0125714	0.0249825	0.0155825
-20.9	-0.014754	1.28571e-05	-0.003608	0.02083	0.0173113	0.0119825
-20.85	-0.019623	-0.00255286	0.007378	0.0239529	0.0150063	0.00855
-20.8	-0.018803	0.00901	0.005922	0.0205071	0.0103988	0.008935
-20.75	-0.016232	0.00990571	-0.000572	0.0180857	0.0101188	0.01024
-20.7	-0.014607	0.00427571	0.002694	0.0125086	0.0126238	0.01127
-20.65	-0.014548	0.00385857	-0.00031	0.0199029	0.0135338	0.0143825
-20.6	-0.01709	0.00473857	-0.005222	0.0210414	0.014255	0.011395
-20.55	-0.023914	0.00782857	-0.004654	0.0265071	0.01852	0.01076
-20.5	-0.024833	0.00245714	-0.00117	0.0252243	0.025115	0.010935
-20.45	-0.017764	-0.00332714	-0.00176	0.02541	0.0221638	0.00952
-20.4	-0.015874	0.00243	-8e-05	0.0165429	0.01724	0.00812
-20.35	-0.015532	0.00514286	-0.001136	0.0196386	0.0173912	0.0118225
-20.3	-0.012072	0.0104957	0.001848	0.0230143	0.0221438	0.0116875
-20.25	-0.019423	0.0169729	0.003104	0.0227586	0.0262037	0.0120925
-20.2	-0.023684	0.0139043	0.011144	0.0199471	0.019455	0.005025
-20.15	-0.017875	0.00510143	0.00568	0.0178343	0.0153225	0.0041125
-20.1	-0.017762	-0.00109571	0.001486	0.0223143	0.0232163	0.0066
-20.05	-0.013492	0.00541286	-0.002758	0.0179671	0.030815	0.0150125
-20	-0.011619	0.0120471	0.002006	0.0189743	0.0262725	0.0135225
-19.95	-0.017552	0.00667143	0.001492	0.0224586	0.0250675	0.0070925
-19.9	-0.015439	0.00213714	0.005528	0.01478	0.0248438	0.0053875
-19.85	-0.017057	0.00502714	0.010096	0.0168214	0.023815	0.013585
-19.8	-0.022968	0.00269571	0.01582	0.0215771	0.0174188	0.016245
-19.75	-0.022022	0.00457	0.009446	0.0259929	0.0177012	0.018935
-19.7	-0.011211	0.00530143	8.6e-05	0.0215857	0.0182575	0.0131575
-19.65	-0.006504	-0.00156	0.000342	0.0169257	0.0183625	0.0171725
-19.6	-0.012683	-0.00132143	0.0017	0.0127114	0.02576	0.01746
-19.55	-0.0155	0.00613	0.006128	0.0230971	0.03485	0.0147675
-19.5	-0.019335	0.00523857	0.006406	0.0263457	0.03727	0.01816
-19.45	-0.019938	0.00712714	0.003068	0.0197157	0.0290338	0.0224525
-19.4	-0.015342	0.00632857	0.003862	0.0205386	0.0273125	0.0231225
-19.35	-0.011149	0.00364714	0.000194	0.0176014	0.027655	0.0215175
-19.3	-0.00687	0.00502286	0.00062	0.02147	0.0272113	0.01477
-19.25	-0.008759	0.00322286	0.010136	0.0193343	0.0250588	0.0174625
-19.2	-0.009559	0.00853	0.013084	0.0265671	0.0271263	0.024945
-19.15	-0.016418	0.0108729	0.005872	0.02257	0.03733	0.028745
-19.1	-0.01129	0.00943857	0.002218	0.0178071	0.0362237	0.0230975
-19.05	-0.009087	0.00294286	-0.00432	0.0159386	0.02941	0.019425
-19	-0.004234	-0.000414286	-0.003134	0.0216771	0.0292475	0.0191525
-18.95	-0.004367	0.00228714	0.000282	0.0206814	0.029145	0.0181725
-18.9	-0.009557	0.0111243	0.006564	0.0240143	0.028095	0.0225325
-18.85	-0.009753	0.0130586	0.012222	0.0239729	0.0234063	0.022575
-18.8	-0.014882	0.0118743	0.01698	0.01973	0.020785	0.0196325
-18.75	-0.0146	0.00507571	0.008816	0.0243214	0.0235825	0.0107875
-18.7	-0.012695	-0.00318857	0.001178	0.0186729	0.0247388	0.01052
-18.65	-0.011351	-0.00583857	-0.007474	0.0194314	0.0334012	0.01122
-18.6	-0.007455	-0.00150714	0.004372	0.0231386	0.03335	0.013765
-18.55	-0.002718	-0.00378429	0.020502	0.0161014	0.0273513	0.0227775
-18.5	-0.018363	0.00284571	0.01394	0.0208029	0.0269525	0.0257825
-18.45	-0.011769	0.0101114	0.011322	0.0235729	0.0236888	0.01631
-18.4	-0.008029	0.00717714	0.004454	0.0224886	0.0241713	0.013
-18.35	-0.012658	0.000817143	0.002452	0.0205371	0.0211638	0.0197875
-18.3	-0.014482	-0.000605714	2.6e-05	0.00517857	0.0227838	0.02327
-18.25	-0.014482	0.00168714	0.010814	0.0198657	0.0246763	0.0274875
-18.2	-0.008624	0.00363857	0.011284	0.0222743	0.0303225	0.02803
-18.15	-0.005339	0.0199557	0.013724	0.0165743	0.02746	0.0190025
-18.1	-0.006313	0.0186157	0.008854	0.0145614	0.0259213	0.0168225
-18.05	-0.012562	0.00900286	0.000648	0.0176914	0.023515	0.0221875
-18	-0.017228	0.0149614	-0.003418	0.0215257	0.0155988	0.0235225
-17.95	-0.014958	0.01426	0.002544	0.0280014	0.0140563	0.0287575
-17.9	-0.016915	0.00958857	0.01028	0.0239014	0.0188475	0.024285
-17.85	-0.014814	0.00393	0.003826	0.0212314	0.0205888	0.0205375
-17.8	-0.01209	0.000898571	0.007204	0.0173571	0.0224575	0.01667
-17.75	-0.010995	0.00904857	0.005382	0.0202871	0.0247338	0.0234025
-17.7	-0.012327	0.00228	0.005534	0.0240843	0.02922	0.0284425
-17.65	-0.013414	0.00619571	0.004818	0.0267086	0.0256313	0.0327125
-17.6	-0.011429	0.0177943	0.004234	0.0233357	0.0189025	0.0320675
-17.55	-0.007607	0.0109271	0.008432	0.0194314	0.016065	0.0197325
-17.5	-0.009926	0.00639571	0.005446	0.01542	0.01527	0.018435
-17.45	-0.008772	0.00526	-0.001024	0.0258829	0.0155513	0.025265
-17.4	-0.014216	-0.000452857	-0.002382	0.0269171	0.0185925	0.0332175
-17.35	-0.01519	-0.000868571	0.003018	0.0197486	0.0218537	0.0373675
-17.3	-0.012694	-0.00302571	0.006486	0.0214929	0.0273562	0.0307175
-17.25	-0.015274	-0.00234857	0.002616	0.0162557	0.02391	0.0196175
-17.2	-0.015782	0.00706857	0.00147	0.0206157	0.022675	0.025655
-17.15	-0.009874	0.01348	0.006888	0.0246571	0.0234712	0.0344075
-17.1	-0.010469	0.0124857	-7.4e-05	0.0237471	0.0233063	0.035025
-17.05	-0.021997	0.00693	-0.003672	0.0231929	0.022645	0.030435
-17	-0.020578	0.00619286	0.001718	0.0130057	0.0214463	0.0270175
-16.95	-0.015929	0.00164286	0.008512	0.0183457	0.0244925	0.0301125
-16.9	-0.019562	0.00105714	0.001984	0.0242043	0.0239788	0.03409
-16.85	-0.01996	0.0105243	-0.003602	0.0251743	0.0195275	0.0343775
-16.8	-0.013227	0.0197571	0.000476	0.0138386	0.0230388	0.031905
-16.75	-0.014624	0.0132086	0.005854	0.0105686	0.0283288	0.0326775
-16.7	-0.016193	0.00869	0.00612	0.0109386	0.026955	0.02579
-16.65	-0.012005	0.00929714	0.00723	0.0255614	0.0219013	0.025555
-16.6	-0.010286	0.00403857	0.005238	0.0279257	0.0214275	0.024685
-16.55	-0.008079	0.00545857	0.003784	0.0235957	0.0258375	0.0336975
-16.5	-0.008924	0.00608714	0.000912	0.01578	0.0160413	0.03143
-16.45	-0.010996	0.00303286	-0.00379	0.01069	0.0136388	0.0320975
-16.4	-0.013833	-0.000291429	-0.001478	0.0171657	0.0163688	0.0292025
-16.35	-0.017408	0.00585714	0.004486	0.0259071	0.021805	0.0291175
-16.3	-0.018386	0.01262	0.012676	0.0259614	0.025815	0.02535
-16.25	-0.012595	0.00778857	0.006934	0.02037	0.0298338	0.03181
-16.2	-0.006798	0.0108071	0.001132	0.0154886	0.0257075	0.032095
-16.15	-0.012768	0.00697714	-0.00176	0.0201543	0.0193288	0.03644
-16.1	-0.008532	0.000431429	-0.003826	0.02491	0.0149038	0.0342225
-16.05	-0.006664	0.00406143	0.00165	0.0194457	0.0107675	0.031865
-16	-0.015466	0.0123457	0.002452	0.0182829	0.0141525	0.0270925
-15.95	-0.018102	0.00197	0.007622	0.0122171	0.0159563	0.03013
-15.9	-0.017932	-0.000277143	0.009894	0.0126514	0.0186875	0.0299925
-15.85	-0.017839	-0.000412857	0.00331	0.01444	0.0194438	0.0339675
-15.8	-0.016884	0.000102857	0.000896	0.0148	0.0203063	0.022855
-15.75	-0.018325	-0.00247429	0.005846	0.0167029	0.0154038	0.0279425
-15.7	-0.016354	0.00128286	0.00716	0.0175329	0.0115038	0.026135
-15.65	-0.032426	0.00406714	0.009798	0.01016	0.00923875	0.02665
-15.6	-0.027202	0.00763429	0.00625	0.0160471	0.006225	0.0301625
-15.55	-0.017856	0.0108057	-0.00261	0.0212471	0.01264	0.0295375
-15.5	-0.018174	0.00748571	-0.003258	0.0216929	0.0153425	0.0219675
-15.45	-0.019062	0.00725571	-0.001052	0.0130043	0.0144538	0.029805
-15.4	-0.015586	0.00545429	0.001556	0.00569286	0.012135	0.0312
-15.35	-0.027972	0.00386143	0.006464	0.0143286	0.0170525	0.0282075
-15.3	-0.027931	0.00975	0.013564	0.0143714	0.0138488	0.03215
-15.25	-0.023382	0.0190086	0.009736	0.02802	0.0116425	0.0360875
-15.2	-0.015582	0.0176129	0.002038	0.02069	0.00681375	0.0327975
-15.15	-0.011572	0.00840286	-0.006156	0.0102443	0.0110825	0.03217
-15.1	-0.017912	0.00173571	-0.000228	0.01197	0.0127588	0.03312
-15.05	-0.02427	0.00311286	0.009464	0.0202714	0.0107238	0.02955
-15	-0.029398	0.00587	0.001432	0.0227843	0.0107375	0.0307875
-14.95	-0.027964	0.0179086	0.001554	0.02096	0.00938	0.0354
-14.9	-0.024607	0.0214729	0.005044	0.00885429	0.0123038	0.0358725
-14.85	-0.020567	0.0176871	0.00274	0.00204	0.0138538	0.0302675
-14.8	-0.019929	0.0150771	0.000672	0.0156957	0.013435	0.03543
-14.75	-0.017841	0.01287	0.01007	0.0213014	0.014305	0.0322325
-14.7	-0.019913	0.0104129	0.010858	0.0176171	0.0135663	0.02695
-14.65	-0.022739	0.0120186	0.006556	0.0150643	0.0084925	0.0292525
-14.6	-0.017893	0.0191686	0.002238	0.00550143	0.00417125	0.029105
-14.55	-0.013426	0.0118071	0.000808	0.00735286	0.0013625	0.032075
-14.5	-0.013529	0.00684143	-0.0019	0.00973429	0.00274	0.0261625
-14.45	-0.015247	0.0118014	-0.005154	0.0136829	0.006395	0.034065
-14.4	-0.021496	0.0158357	-0.001548	0.0192557	0.0160625	0.0278975
-14.35	-0.028601	0.0161271	0.007754	0.0141043	0.0142713	0.0320675
-14.3	-0.03265	0.00855286	0.016372	0.0118214	0.0091025	0.0341375
-14.25	-0.026014	0.00652143	0.02788	0.0163257	0.0066275	0.0376175
-14.2	-0.021385	0.00258143	0.007586	0.0136829	0.0081975	0.0382375
-14.15	-0.015725	0.00906571	0.000782	0.0179314	0.0083025	0.04014
-14.1	-0.014492	0.0163643	0.00123	0.0147857	0.008355	0.035145
-14.05	-0.022387	0.0170214	0.00407	0.00173	0.012205	0.0334425
-14	-0.020576	0.01404	0.003588	0.0107829	0.0123063	0.032295
-13.95	-0.02643	0.0200043	0.001616	0.0137914	0.0136613	0.03339
-13.9	-0.019037	0.0154186	0.000422	0.0183514	0.0164275	0.035605
-13.85	-0.016971	0.0163214	-0.000468	0.0140771	0.0110288	0.0294525
-13.8	-0.020032	0.01484	-0.001152	0.00317286	0.00534875	0.0236175
-13.75	-0.014137	0.00404429	-0.001806	0.00674286	0.00620375	0.0278125
-13.7	-0.013742	0.00680714	0.001926	0.00853571	0.0126375	0.0298075
-13.65	-0.030034	0.0144457	0.007144	0.0128457	0.0153738	0.0310325
-13.6	-0.025627	0.0221071	0.00799	0.0147957	0.0128675	0.03064
-13.55	-0.019102	0.0184286	0.0041	0.00682143	0.00854	0.03215
-13.5	-0.023553	0.0177986	0.003848	0.0114586	0.00734875	0.032655
-13.45	-0.021097	0.0111557	0.005942	0.0196029	0.0109713	0.037465
-13.4	-0.019511	-0.000224286	0.000904	0.0148286	0.0141488	0.0384
-13.35	-0.012615	0.00624714	0.003114	0.01315	0.0142563	0.0333225
-13.3	-0.014141	0.01545	0.00585	0.00390143	0.013255	0.0304325
-13.25	-0.02481	0.0205057	0.003566	0.00727143	0.0067625	0.033035
-13.2	-0.022275	0.01749	-0.001796	0.0179586	0.00529875	0.031495
-13.15	-0.020329	0.01917	-0.003376	0.01492	0.0077	0.03953
-13.1	-0.020929	0.00814143	0.000544	0.0157671	0.006295	0.038305
-13.05	-0.018616	0.00416571	-0.00079	0.0165586	0.00757125	0.035425
-13	-0.017563	0.00655571	-0.005444	0.0124429	0.00798875	0.0352625
-12.95	-0.019788	0.0104029	-0.008002	0.0167429	0.0116938	0.0313625
-12.9	-0.025984	0.00535	-0.00384	0.0189571	0.0140438	0.0304625
-12.85	-0.021649	0.00837714	-0.001354	0.01804	0.00658625	0.0365575
-12.8	-0.015277	0.0104457	-0.002298	0.02033	0.00284375	0.0359475
-12.75	-0.013075	0.00873286	-0.003274	0.0121643	0.0038	0.02743
-12.7	-0.016733	0.00975571	-0.003862	0.0127243	0.00657625	0.02817
-12.65	-0.016937	0.0133814	-0.00151	0.02032	0.008305	0.0273675
-12.6	-0.020363	0.0154843	0.001086	0.0160171	0.00732875	0.0363875
-12.55	-0.020664	0.0175071	-0.00391	0.0149071	0.006935	0.0394725
-12.5	-0.019433	0.0197057	-0.004208	0.0101443	0.0079	0.035865
-12.45	-0.023115	0.0259971	-0.000138	0.0174443	0.0087275	0.0272675
-12.4	-0.021104	0.0177257	-0.001122	0.0197429	0.00641375	0.032175
-12.35	-0.018929	0.0166229	-0.011554	0.0172529	0.00523125	0.0318825
-12.3	-0.013338	0.0137257	-0.005764	0.0124986	0.0077175	0.0408125
-12.25	-0.00968	0.0180686	-0.003488	0.01652	0.00736625	0.0436525
-12.2	-0.013052	0.0191714	-0.001204	0.00692429	0.00782875	0.0391925
-12.15	-0.015765	0.0204171	0.001164	0.0143414	0.0104363	0.041085
-12.1	-0.014069	0.0188129	0.008746	0.0202871	0.00449125	0.0339675
-12.05	-0.015474	0.0201886	0.006288	0.0152214	0.00880375	0.02609
-12	-0.014079	0.0172914	0.001926	0.0115557	0.0117188	0.03312
-11.95	-0.011774	0.0101771	-0.00288	0.00750857	0.01228	0.0413
-11.9	-0.014877	0.0176229	-0.006102	0.01341	0.0109788	0.0360675
-11.85	-0.014209	0.0222186	-0.007344	0.0188857	0.008955	0.03528
-11.8	-0.022451	0.01841	0.003558	0.0160071	0.0153212	0.0298075
-11.75	-0.024541	0.01706	-2.8e-05	0.0142629	0.0139625	0.034925
-11.7	-0.024219	0.0235443	-0.000214	0.0126	0.00893125	0.0453
-11.65	-0.019279	0.0197957	-0.004298	0.0145843	0.00836625	0.0455425
-11.6	-0.014095	0.0133529	-0.009544	0.0149557	0.00267375	0.0483475
-11.55	-0.012878	0.0192871	-0.00332	0.0177786	0.00796625	0.041765
-11.5	-0.01196	0.0163786	-0.002272	0.0179286	0.0128338	0.0413375
-11.45	-0.012708	0.00806714	-0.005576	0.0098	0.0090575	0.0412725
-11.4	-0.019812	0.0151843	-0.005314	0.00419714	0.00344	0.04237
-11.35	-0.019967	0.0158386	-0.007226	0.00750857	0.002705	0.0435025
-11.3	-0.01419	0.0131714	-0.008424	0.0179329	0.00471	0.04265
-11.25	-0.012468	0.0113657	-0.010372	0.0158243	0.00380875	0.0430875
-11.2	-0.012756	0.01907	-0.011076	0.0154057	0.00096875	0.045255
-11.15	-0.01535	0.01958	-0.002596	0.00917571	0.00018125	0.0389425
-11.1	-0.014255	0.0145486	0.001372	0.0116186	0.0048275	0.0417675
-11.05	-0.021275	0.01446	0.002362	0.0171086	0.0151763	0.04367
-11	-0.017643	0.00983714	0.00276	0.0151471	0.01204	0.04242
-10.95	-0.011465	0.00841429	-0.007442	0.0138357	0.00625875	0.041395
-10.9	-0.011694	0.0159543	-0.016016	0.00807714	0.00267875	0.039575
-10.85	-0.009965	0.0225186	-0.007224	0.01318	-0.0020175	0.0368525
-10.8	-0.007955	0.0227357	-0.001416	0.0150043	-0.00334875	0.0349525
-10.75	-0.009688	0.0178114	0.00116	0.0140686	0.00245625	0.03916
-10.7	-0.021097	0.0104814	-0.005498	0.0144243	0.00760375	0.0473825
-10.65	-0.015215	0.0121686	-0.002692	0.00676429	0.005455	0.048885
-10.6	-0.010828	0.01329	-0.00011	0.0100129	0.00722625	0.0444675
-10.55	-0.007902	0.00986857	0.003702	0.0152771	0.00612625	0.041395
-10.5	-0.010468	0.01738	-0.004372	0.0148157	0.0028725	0.036695
-10.45	-0.01612	0.0198886	-0.004194	0.0153686	-0.00162875	0.0376275
-10.4	-0.016026	0.01443	-0.001702	0.01332	-0.00220375	0.0402075
-10.35	-0.014342	0.0152171	0.000306	0.00889857	0.00043	0.043995
-10.3	-0.013463	0.0173371	-0.00391	0.0100657	0.001315	0.04188
-10.25	-0.01136	0.0149657	-0.012628	0.0179414	-0.002345	0.03883
-10.2	-0.007891	0.00641286	-0.017136	0.0186171	-0.003965	0.035905
-10.15	-0.009935	0.00691	-0.002594	0.0161943	0.00160875	0.0384425
-10.1	-0.015563	0.0101443	0.005122	0.0119743	0.00766	0.0422075
-10.05	-0.01689	0.0144386	0.004686	0.00722429	0.005805	0.0363075
-10	-0.018615	0.0174157	-0.001364	0.0138771	0.0001425	0.0419875
-9.95	-0.023122	0.0222014	-0.006624	0.0149857	0.0011025	0.0378575
-9.9	-0.01402	0.0184043	-0.004824	0.0122	-0.0012975	0.03666
-9.85	-0.009812	0.0155457	-0.007418	0.00463	-0.00306625	0.0382575
-9.8	-0.009127	0.0185829	-0.007326	0.0134786	-0.00666875	0.0404525
-9.75	-0.01064	0.0219686	2.8e-05	0.00870571	-0.00556375	0.03596
-9.7	-0.008926	0.0203343	-0.003704	0.00872143	0.00022875	0.0334375
-9.65	-0.011213	0.0186057	-0.002342	0.0158114	0.00744	0.0319775
-9.6	-0.019709	0.0165543	0.001552	0.0144543	0.0100437	0.032465
-9.55	-0.019081	0.0167586	-0.005078	0.0117257	0.00217375	0.0340275
-9.5	-0.006413	0.0204186	-0.00675	0.00482571	0.00364	0.0410025
-9.45	-0.006561	0.0226757	-0.00066	0.00578286	0.00167	0.03241
-9.4	-0.007678	0.0252257	0.00352	0.0123343	0.00155	0.0323475
-9.35	-0.007338	0.0217057	0.005174	0.00921429	-0.00052375	0.03992
-9.3	-0.011175	0.0181057	0.002682	0.0112514	0.00056375	0.03609
-9.25	-0.01754	0.0214443	-0.002462	0.0142486	0.00492	0.034115
-9.2	-0.011395	0.0213071	-0.007344	0.00763286	0.00517375	0.0407425
-9.15	-0.007683	0.0140314	-0.006192	0.00936714	0.0124437	0.037
-9.1	-0.013701	0.01276	0.007298	0.00638714	0.0182775	0.0399425
-9.05	-0.017323	0.0193271	0.008822	0.00143286	0.0175675	0.037775
-9	-0.004949	0.0209314	0.007412	0.0135671	0.0167688	0.03768
-8.95	-0.004721	0.0181743	0.001714	0.0113443	0.0159963	0.0386575
-8.9	-0.014774	0.0150729	-0.004578	0.00969286	0.0141263	0.0472675
-8.85	-0.009367	0.0165771	-0.006114	0.0106057	0.0108563	0.038665
-8.8	-0.008445	0.00655	-0.002944	0.00251	0.0115788	0.037465
-8.75	-0.01086	0.00204429	0.000978	0.00853571	0.0169838	0.0343675
-8.7	-0.01174	0.00620143	0.00646	0.00995857	0.0181525	0.0351825
-8.65	-0.011057	0.00743	0.004574	0.0110886	0.0174875	0.037945
-8.6	-0.011684	0.0125943	0.000926	0.0106886	0.0181175	0.0404625
-8.55	-0.018568	0.0234157	0.002618	0.00726571	0.0181238	0.0321375
-8.5	-0.020124	0.0244286	0.008462	0.0115729	0.01668	0.03201
-8.45	-0.01274	0.01933	0.006932	0.0185357	0.0127113	0.0361475
-8.4	-0.014629	0.0177757	0.003892	0.0119414	0.0105213	0.0373725
-8.35	-0.015341	0.0185571	0.002598	0.00831286	0.0144638	0.034645
-8.3	-0.010926	0.0180457	0.00491	0.00246143	0.016495	0.0370525
-8.25	-0.013864	0.0171814	-0.003846	0.00721857	0.0206675	0.0389125
-8.2	-0.019316	0.0213114	-0.008574	0.0141057	0.0196813	0.0387375
-8.15	-0.016882	0.0264871	-0.001608	0.0114943	0.019485	0.03765
-8.1	-0.018884	0.0243171	0.003336	0.0120857	0.0162825	0.038055
-8.05	-0.020605	0.01954	0.013814	0.0137543	0.0191213	0.0463525
-8	-0.020011	0.0212614	0.012218	0.00810143	0.0165475	0.047945
-7.95	-0.015245	0.0186029	0.0142	0.0209386	0.0150863	0.04406
-7.9	-0.007995	0.0173929	0.002452	0.0185086	0.01516	0.0336275
-7.85	-0.006991	0.0230671	0.00114	0.0158386	0.0173187	0.0313325
-7.8	-0.018189	0.0168743	0.007642	0.01171	0.0217075	0.0327975
-7.75	-0.019529	0.0104671	0.005556	0.0108057	0.0214563	0.0444675
-7.7	-0.015586	0.0176486	0.007174	0.0211171	0.0147325	0.045945
-7.65	-0.007104	0.0267471	0.010074	0.0226543	0.0113875	0.0381975
-7.6	-0.010143	0.0277314	0.001518	0.01155	0.0120125	0.0356225
-7.55	-0.012412	0.0197857	0.004572	0.0133514	0.0137563	0.03535
-7.5	-0.014786	0.0235614	0.013216	0.00936286	0.0123575	0.035105
-7.45	-0.02422	0.0191743	0.006912	0.0189486	0.0190788	0.0481525
-7.4	-0.021593	0.0109257	0.002888	0.0242529	0.0179737	0.0464475
-7.35	-0.01109	0.0130114	-0.001816	0.02106	0.0153888	0.0386525
-7.3	-0.011474	0.0142614	0.006952	0.0158529	0.0184	0.0329425
-7.25	-0.008731	0.0165943	-0.004036	0.0178971	0.0221488	0.0277475
-7.2	-0.008491	0.0208471	-0.001236	0.0118957	0.0193875	0.02938
-7.15	-0.018989	0.02294	0.00615	0.0248371	0.0173013	0.0411425
-7.1	-0.026006	0.01776	0.011038	0.0306186	0.0172775	0.0439175
-7.05	-0.024966	0.0128	0.003634	0.0266557	0.0178138	0.035385
-7	-0.011294	0.0163257	0.005384	0.0191186	0.0117925	0.0310475
-6.95	-0.008869	0.0211	0.002078	0.01352	0.0152938	0.03384
-6.9	-0.007878	0.0237086	0.003534	0.0216729	0.01482	0.04386
-6.85	-0.014242	0.0244486	0.007158	0.0230971	0.018295	0.0426875
-6.8	-0.025994	0.0208243	0.003934	0.02165	0.0177575	0.0383175
-6.75	-0.02879	0.0228843	0.006036	0.0164529	0.0205563	0.03307
-6.7	-0.020886	0.0135371	0.005288	0.0161529	0.0211375	0.032305
-6.65	-0.013618	0.0136671	0.001688	0.0202743	0.011995	0.03236
-6.6	-0.007952	0.0146057	-0.00382	0.0297371	0.00747625	0.0383025
-6.55	-0.006866	0.0149557	0.001238	0.0240129	0.0103087	0.03808
-6.5	-0.0156	0.0165829	0.013952	0.0177714	0.017075	0.0377725
-6.45	-0.02533	0.00661143	0.01671	0.00755857	0.019035	0.03373
-6.4	-0.02327	0.00330429	0.00463	0.00963571	0.0225025	0.0347675
-6.35	-0.015912	0.0089	-0.006714	0.02659	0.02517	0.03481
-6.3	-0.016195	0.0150986	-0.00905	0.0291871	0.0251675	0.03591
-6.25	-0.015311	0.0141229	-0.00782	0.0207286	0.022095	0.0377
-6.2	-0.012375	0.0145614	-0.0053	0.0185829	0.0169263	0.035345
-6.15	-0.019022	0.0159329	0.001518	0.0140271	0.0182875	0.033255
-6.1	-0.021744	0.0124	0.00464	0.0232786	0.017145	0.035805
-6.05	-0.018462	0.00658429	0.002292	0.0274457	0.0170825	0.039935
-6	-0.015583	0.00171429	-0.003054	0.0180971	0.0191838	0.0322025
-5.95	-0.015506	-0.00043	-0.014112	0.0185857	0.0227288	0.03327
-5.9	-0.011773	-0.00048	-0.01134	0.0110643	0.0239488	0.037315
-5.85	-0.01076	0.00907857	-0.00549	0.0156229	0.0235775	0.0363625
-5.8	-0.017895	0.01343	-0.000106	0.0257	0.02577	0.039255
-5.75	-0.027081	0.0131114	-0.000708	0.0286371	0.0189863	0.0399375
-5.7	-0.021218	0.0128229	-0.007938	0.0205	0.01841	0.032325
-5.65	-0.022214	0.0119671	-0.007076	0.00861	0.0202488	0.0337875
-5.6	-0.023329	0.0113871	-0.012296	0.00925143	0.0232025	0.0456325
-5.55	-0.018444	0.0141786	-0.01327	0.01921	0.0198163	0.0380425
-5.5	-0.017345	0.0206714	-0.004026	0.0202614	0.0202513	0.03636
-5.45	-0.023464	0.0204057	0.003316	0.0198314	0.0240213	0.0415575
-5.4	-0.020759	0.0194271	0.006422	0.0209786	0.0298088	0.037825
-5.35	-0.019758	0.0157371	0.00132	0.0150929	0.0303925	0.0376425
-5.3	-0.021821	0.01568	-0.003504	0.0218443	0.0284913	0.037865
-5.25	-0.025532	0.0220929	-0.009492	0.0296857	0.0233613	0.0351275
-5.2	-0.018305	0.0243371	-0.004152	0.0287329	0.023525	0.036855
-5.15	-0.030422	0.0270371	-0.00403	0.0227271	0.0221338	0.036075
-5.1	-0.030131	0.01548	-0.003714	0.0152986	0.0205525	0.03665
-5.05	-0.01745	0.01091	0.000572	0.0204071	0.0164125	0.0399575
-5	-0.022573	0.0146386	0.000352	0.0285086	0.0188625	0.0420125
-4.95	-0.023523	0.01849	-0.007816	0.0290386	0.0246663	0.039705
-4.9	-0.019347	0.01634	-0.013912	0.0232857	0.0328838	0.03543
-4.85	-0.030258	0.0194814	-0.00355	0.0170871	0.03077	0.043485
-4.8	-0.027889	0.0216343	0.00594	0.0233786	0.0261113	0.03525
-4.75	-0.027638	0.0161971	-0.003386	0.0234743	0.0176775	0.0352125
-4.7	-0.027169	0.0162443	-0.003412	0.02205	0.01914	0.0400275
-4.65	-0.021594	0.0129743	0.00161	0.0219114	0.0182888	0.0363075
-4.6	-0.02275	0.0105229	-0.001818	0.0201	0.0197187	0.03525
-4.55	-0.021296	0.0158	-0.007864	0.0195871	0.0210963	0.0420425
-4.5	-0.018545	0.0204014	3.6e-05	0.0260057	0.0267263	0.0357475
-4.45	-0.022834	0.0197757	0.0077	0.0336429	0.0316037	0.04284
-4.4	-0.024935	0.0234286	0.005298	0.02901	0.0251887	0.0415725
-4.35	-0.018039	0.0221086	-0.00628	0.0286171	0.0185413	0.0347
-4.3	-0.020654	0.0115743	-0.010796	0.0196957	0.0163163	0.03664
-4.25	-0.022921	0.0119614	-0.005824	0.0279171	0.0211175	0.0388325
-4.2	-0.026419	0.0210857	-0.00253	0.0303371	0.02293	0.0456925
-4.15	-0.022841	0.0178543	-0.00636	0.0257014	0.0234788	0.045735
-4.1	-0.027017	0.0188229	-0.004548	0.0246257	0.02239	0.046715
-4.05	-0.02796	0.0225229	-0.00294	0.0211571	0.01997	0.04507
-4	-0.019538	0.0208571	0.002572	0.0269329	0.0242588	0.04099
-3.95	-0.01562	0.0167029	-0.001464	0.0270314	0.0217888	0.04521
-3.9	-0.020959	0.0127286	-0.007154	0.0292886	0.0166675	0.0519425
-3.85	-0.024912	0.0136129	-0.004934	0.0285071	0.02128	0.0501175
-3.8	-0.023099	0.01796	-0.006292	0.0178343	0.0261513	0.0434975
-3.75	-0.025947	0.0192771	-0.001988	0.0228729	0.0287875	0.0365775
-3.7	-0.026687	0.02336	-0.006262	0.0274186	0.0271113	0.036815
-3.65	-0.021685	0.0232986	-0.004218	0.0287586	0.0255925	0.0403525
-3.6	-0.01758	0.0251229	-0.010834	0.02524	0.0241663	0.0407675
-3.55	-0.019605	0.0271114	-0.006726	0.0193186	0.02559	0.04255
-3.5	-0.018103	0.0191214	-0.002992	0.0281871	0.0261563	0.0398275
-3.45	-0.020871	0.0165186	0.000814	0.0339771	0.0234688	0.0368275
-3.4	-0.027019	0.01942	-0.001318	0.0306071	0.0252363	0.04272
-3.35	-0.024075	0.0271186	-0.001598	0.0262629	0.028245	0.04481
-3.3	-0.022037	0.0197157	-0.007734	0.0246	0.023905	0.04466
-3.25	-0.019262	0.0168814	-0.003296	0.0221443	0.0233625	0.04304
-3.2	-0.02218	0.0184257	0.002384	0.0283957	0.0198688	0.038955
-3.15	-0.022698	0.0222957	0.002846	0.03503	0.016375	0.043745
-3.1	-0.014519	0.0261714	-0.002586	0.0352886	0.0255925	0.04134
-3.05	-0.017665	0.0358443	-0.005174	0.0295771	0.029065	0.0440175
-3	-0.016738	0.02826	-0.004568	0.0185114	0.0282075	0.0428575
-2.95	-0.013256	0.0186329	-0.004592	0.0244314	0.0178925	0.0397275
-2.9	-0.016511	0.0191243	-0.004126	0.0346686	0.0156025	0.040545
-2.85	-0.014528	0.0258529	-0.001028	0.0321014	0.0200787	0.0387625
-2.8	-0.01085	0.0311186	-0.000756	0.0287286	0.0210838	0.03823
-2.75	-0.008361	0.03247	-0.00645	0.0280571	0.0167088	0.0474875
-2.7	-0.00622	0.0305014	-0.01171	0.0236386	0.0240638	0.0426075
-2.65	-0.014049	0.0246643	-0.007842	0.0281271	0.0285025	0.0397175
-2.6	-0.019455	0.0152386	-0.01046	0.0332443	0.0250288	0.043295
-2.55	-0.014865	0.0161957	-0.003342	0.0337457	0.019045	0.0469025
-2.5	-0.010892	0.0217343	-0.002192	0.0330943	0.0168687	0.03947
-2.45	-0.011534	0.0222814	-0.001508	0.0251	0.017355	0.041425
-2.4	-0.013208	0.0194686	0.001058	0.0258186	0.01299	0.0395975
-2.35	-0.017013	0.0158871	-0.004404	0.0345329	0.0151525	0.0394575
-2.3	-0.017493	0.0186671	-0.008684	0.0325429	0.02271	0.043955
-2.25	-0.015587	0.0189129	-0.006276	0.0256086	0.0199713	0.0410725
-2.2	-0.015444	0.0184614	-0.005898	0.0208229	0.0218363	0.0370325
-2.15	-0.010845	0.0187086	0.004268	0.0243871	0.0226288	0.04184
-2.1	-0.008732	0.0172543	-0.00102	0.0296814	0.0171063	0.0384475
-2.05	-0.015551	0.0154071	-0.009228	0.0259	0.0125838	0.0368975
-2	-0.01465	0.01909	-0.009848	0.0237	0.0097525	0.0347075
-1.95	-0.011527	0.0207757	-0.006178	0.0180129	0.015555	0.0355775
-1.9	-0.015253	0.0137257	0.004498	0.01458	0.0187275	0.0424675
-1.85	-0.015414	0.00505429	5.6e-05	0.0234986	0.0160363	0.0420125
-1.8	-0.011631	0.00490714	-0.002618	0.0272071	0.014615	0.0333575
-1.75	-0.009	0.0140014	0.000214	0.0327614	0.0176988	0.0357025
-1.7	-0.002023	0.0222029	-0.004668	0.0258729	0.0193	0.0354625
-1.65	-0.013318	0.0214743	-0.012722	0.0137414	0.021135	0.0355825
-1.6	-0.016751	0.0195671	-0.00878	0.0177743	0.01701	0.03928
-1.55	-0.016722	0.0200957	0.003092	0.0249229	0.0159225	0.0434125
-1.5	-0.015578	0.0166914	0.012434	0.0242371	0.01701	0.0383075
-1.45	-0.012574	0.0172686	0.00715	0.0215471	0.0183312	0.04297
-1.4	-0.008595	0.02153	0.001784	0.0150871	0.0180138	0.041325
-1.35	-0.009234	0.02016	-0.002054	0.00670429	0.0152575	0.0372
-1.3	-0.021616	0.0252643	-0.009632	0.01649	0.0125175	0.0390425
-1.25	-0.012234	0.023	-0.012114	0.02679	0.0164638	0.0410875
-1.2	-0.007941	0.0231157	-0.00054	0.0293114	0.0219425	0.044375
-1.15	-0.004513	0.0175214	0.009288	0.02183	0.023545	0.0408475
-1.1	-0.005505	0.0107814	0.002616	0.00977	0.0187725	0.03679
-1.05	0.00233	0.00775571	-0.002556	0.0145971	0.0180675	0.0314825
-1	-0.006011	0.00935714	-0.001846	0.0226157	0.017285	0.0363275
-0.95	-0.017318	0.0162714	-0.006094	0.0245071	0.0191575	0.03842
-0.9	-0.014518	0.0221857	0.000554	0.02173	0.01857	0.0437875
-0.85	-0.011273	0.0254471	0.003324	0.0165857	0.0232437	0.03836
-0.8	-0.014218	0.0249529	0.003378	0.02129	0.0187163	0.0311675
-0.75	-0.001664	0.0203443	0.00243	0.0230329	0.01915	0.0251
-0.7	0.005197	0.0197257	-0.000846	0.0260571	0.0212038	0.02872
-0.65	0.000746	0.0194629	-0.00977	0.02342	0.020715	0.03574
-0.6	-0.006106	0.0182929	-0.012586	0.0140686	0.0201863	0.0433375
-0.55	-0.008845	0.01531	-0.002094	0.0110343	0.0165413	0.0411775
-0.5	-0.0112	0.0184514	0.003482	0.0166343	0.0216538	0.0301275
-0.45	-0.010103	0.0212471	0.001746	0.0204786	0.0232212	0.033815
-0.4	-0.00216	0.0256529	0.006064	0.0266929	0.0173913	0.0420075
-0.35	0.003825	0.0227543	0.001408	0.0262114	0.0142438	0.0443875
-0.3	-0.001585	0.0203886	-0.003484	0.01339	0.0153388	0.04895
-0.25	-0.009825	0.0192357	-0.01536	0.0155143	0.016835	0.0391325
-0.2	-0.01371	0.02339	-0.000904	0.02371	0.0208488	0.03531
-0.15	-0.007973	0.0236771	0.002276	0.0188629	0.02418	0.0359075
-0.1	-0.004493	0.0287414	0.00307	0.0235757	0.0248488	0.0386975
-0.05	-0.007313	0.0189271	-0.001232	0.0169929	0.022995	0.04176
2.91864e-13	-0.027473	-0.0252243	-0.021098	-0.00509571	-0.0098425	0.029745
0.05	0.592401	0.39493	0.348862	0.375919	0.190941	0.176108
0.1	0.823505	0.851851	0.518996	0.846634	0.343469	0.39718
0.15	0.592733	0.698667	0.346154	0.78066	0.249021	0.312453
0.2	0.427002	0.514916	0.25124	0.590931	0.183079	0.202865
0.25	0.340039	0.412096	0.229548	0.45539	0.160539	0.142718
0.3	0.289979	0.354506	0.245206	0.382916	0.152803	0.120598
0.35	0.265689	0.356831	0.27395	0.358457	0.160943	0.11891
0.4	0.266932	0.388146	0.325836	0.365263	0.182679	0.135268
0.45	0.272709	0.435454	0.387466	0.396434	0.211324	0.183
0.5	0.273893	0.509024	0.456314	0.435854	0.249599	0.232345
0.55	0.305179	0.582893	0.532684	0.500203	0.286978	0.282823
0.6	0.336414	0.658969	0.609898	0.567873	0.327158	0.33952
0.65	0.370559	0.744823	0.684486	0.635887	0.36539	0.396915
0.7	0.410133	0.838171	0.76066	0.714111	0.410043	0.460693
0.75	0.453532	0.927183	0.83997	0.78552	0.460748	0.5257
0.8	0.494377	1.0176	0.918892	0.860766	0.505714	0.592327
0.85	0.523834	1.10493	0.996844	0.935641	0.550843	0.654995
0.9	0.567501	1.19298	1.07567	1.01578	0.595034	0.714113
0.95	0.613609	1.27556	1.14731	1.09409	0.643001	0.774465
1	0.652793	1.34939	1.21651	1.16662	0.689864	0.83116
1.05	0.695433	1.43512	1.29099	1.23089	0.730485	0.895345
1.1	0.733347	1.51145	1.36414	1.30143	0.769625	0.954963
1.15	0.767492	1.58564	1.42662	1.36777	0.811093	1.00778
1.2	0.797323	1.65611	1.48256	1.42705	0.854217	1.05575
1.25	0.835381	1.71625	1.54172	1.49062	0.898324	1.1043
1.3	0.873931	1.77085	1.59705	1.54104	0.937388	1.16003
1.35	0.904484	1.82938	1.64653	1.60188	0.977159	1.20322
1.4	0.94101	1.89193	1.69519	1.65437	1.00839	1.2468
1.45	0.983899	1.94643	1.74618	1.71019	1.04094	1.28632
1.5	1.00302	1.995	1.79554	1.75832	1.07676	1.3179
1.55	1.02629	2.04066	1.8387	1.78763	1.10983	1.36013
1.6	1.05141	2.07828	1.87467	1.83205	1.13978	1.40378
1.65	1.07639	2.12222	1.91023	1.8774	1.17211	1.4324
1.7	1.10203	2.16179	1.94066	1.91641	1.21044	1.4626
1.75	1.12993	2.19796	1.97631	1.95495	1.24212	1.49368
1.8	1.15368	2.23045	2.00913	1.99225	1.25753	1.52235
1.85	1.15955	2.26464	2.03414	2.01881	1.27612	1.55357
1.9	1.17229	2.30285	2.06033	2.05659	1.29969	1.57374
1.95	1.19517	2.32082	2.09457	2.08034	1.3192	1.59233
2	1.22057	2.34989	2.11297	2.10785	1.33862	1.61943
2.05	1.23437	2.37386	2.13455	2.13728	1.36221	1.64758
2.1	1.25301	2.38523	2.15468	2.1591	1.38469	1.66495
2.15	1.27327	2.40149	2.17656	2.18596	1.40205	1.68733
2.2	1.28692	2.42642	2.18822	2.21052	1.42127	1.70094
2.25	1.29182	2.44417	2.19641	2.23114	1.43311	1.72071
2.3	1.3007	2.45548	2.21264	2.25201	1.4475	1.74155
2.35	1.31446	2.46625	2.22488	2.25584	1.45963	1.75595
2.4	1.32893	2.47299	2.23436	2.28442	1.47008	1.77849
2.45	1.33626	2.48982	2.24479	2.29934	1.48517	1.79152
2.5	1.34393	2.49662	2.26436	2.30965	1.49561	1.80189
2.55	1.3489	2.50717	2.27438	2.32762	1.50907	1.80831
2.6	1.34971	2.50396	2.27692	2.3423	1.51968	1.82703
2.65	1.3508	2.50252	2.28303	2.35272	1.53272	1.85042
2.7	1.36627	2.51025	2.29004	2.36958	1.53813	1.85627
2.75	1.37657	2.52721	2.30269	2.38584	1.54538	1.86131
2.8	1.38228	2.53834	2.3002	2.39786	1.55087	1.86894
2.85	1.38491	2.54319	2.30407	2.40452	1.55454	1.87209
2.9	1.38504	2.53718	2.30427	2.40162	1.55533	1.89231
2.95	1.38658	2.54202	2.30711	2.42105	1.56346	1.90169
3	1.38722	2.54057	2.30635	2.43321	1.57188	1.90539
3.05	1.39426	2.54125	2.31499	2.44281	1.5776	1.90632
3.1	1.39916	2.53517	2.32141	2.44351	1.58572	1.91242
3.15	1.39575	2.53702	2.3232	2.44269	1.59672	1.92854
3.2	1.3986	2.53878	2.31437	2.4563	1.59939	1.94132
3.25	1.40084	2.53967	2.31609	2.46572	1.59491	1.94398
3.3	1.39546	2.5367	2.31372	2.46779	1.59699	1.94928
3.35	1.39249	2.53754	2.31512	2.4757	1.59838	1.94887
3.4	1.3989	2.52643	2.3139	2.47928	1.60027	1.95094
3.45	1.3996	2.52176	2.31862	2.47267	1.60406	1.95902
3.5	1.39546	2.52778	2.32478	2.48506	1.60623	1.96813
3.55	1.40642	2.53477	2.32806	2.49398	1.61205	1.97102
3.6	1.40597	2.53686	2.31435	2.49516	1.61618	1.97016
3.65	1.39444	2.53998	2.30602	2.4954	1.6126	1.97258
3.7	1.38882	2.53069	2.29974	2.49333	1.6091	1.97564
3.75	1.3878	2.51394	2.3056	2.50762	1.60811	1.9848
3.8	1.38996	2.51057	2.30316	2.50937	1.6071	1.99047
3.85	1.38729	2.51367	2.29693	2.5078	1.60657	1.98115
3.9	1.39505	2.5094	2.29299	2.51257	1.60806	1.98211
3.95	1.39794	2.50314	2.29345	2.50868	1.60735	1.9862
4	1.38296	2.49715	2.29143	2.50769	1.60314	2.00308
4.05	1.37782	2.4947	2.28639	2.52204	1.60491	2.00709
4.1	1.38121	2.49515	2.28665	2.52748	1.61185	2.00373
4.15	1.3776	2.49079	2.29094	2.52429	1.61287	2.00061
4.2	1.37745	2.48687	2.28229	2.52166	1.60607	2.00217
4.25	1.37886	2.47645	2.28039	2.50986	1.60007	2.00832
4.3	1.37981	2.47346	2.28122	2.52206	1.59828	2.00913
4.35	1.36464	2.47682	2.27123	2.52804	1.5962	2.00734
4.4	1.36123	2.47693	2.25944	2.52442	1.59302	2.00888
4.45	1.35536	2.45968	2.25657	2.52114	1.59112	2.00823
4.5	1.35495	2.45123	2.26843	2.52	1.59545	2.01161
4.55	1.36009	2.4471	2.27087	2.5152	1.59734	2.01042
4.6	1.36728	2.44121	2.26118	2.52331	1.60088	2.01171
4.65	1.35968	2.43769	2.25276	2.52337	1.59538	2.0119
4.7	1.34595	2.44727	2.24726	2.52248	1.58401	2.01418
4.75	1.33595	2.43426	2.23653	2.5216	1.58008	2.00722
4.8	1.33487	2.42292	2.23568	2.50142	1.57625	2.00603
4.85	1.33663	2.42474	2.23616	2.51549	1.57662	2.01899
4.9	1.33949	2.42123	2.23337	2.51716	1.57311	2.02584
4.95	1.34488	2.42538	2.23286	2.52094	1.57394	2.01957
5	1.33658	2.42057	2.22564	2.51848	1.58292	2.01722
5.05	1.32337	2.41782	2.21937	2.50865	1.5809	2.01221
5.1	1.32217	2.39805	2.20864	2.50757	1.57264	2.0204
5.15	1.32068	2.39071	2.20576	2.50929	1.5671	2.02306
5.2	1.32036	2.40011	2.20892	2.5059	1.56169	2.02479
5.25	1.32675	2.39256	2.20249	2.50898	1.55628	2.02869
5.3	1.32468	2.37563	2.19805	2.50042	1.55699	2.02384
5.35	1.32044	2.37021	2.19785	2.49361	1.56245	2.01442
5.4	1.30717	2.36794	2.18584	2.50557	1.56063	2.01741
5.45	1.30367	2.36643	2.16982	2.50799	1.55436	2.02478
5.5	1.3031	2.36473	2.16553	2.50301	1.55268	2.02321
5.55	1.30229	2.35839	2.16958	2.49518	1.55161	2.01683
5.6	1.30342	2.36092	2.17476	2.47521	1.54309	2.00204
5.65	1.30141	2.35634	2.16393	2.48391	1.53926	2.00252
5.7	1.28599	2.35125	2.15828	2.49542	1.54145	2.00709
5.75	1.28362	2.34621	2.14905	2.48635	1.54005	2.00718
5.8	1.27711	2.33724	2.13441	2.48199	1.53099	2.00244
5.85	1.26864	2.3264	2.12605	2.4819	1.52362	1.99612
5.9	1.27277	2.31854	2.12753	2.46888	1.52427	1.99102
5.95	1.27526	2.31642	2.12797	2.47015	1.5255	1.99635
6	1.2776	2.31908	2.1253	2.47653	1.5261	1.99186
6.05	1.26376	2.3222	2.12039	2.47419	1.5202	1.99557
6.1	1.25806	2.30638	2.1124	2.46434	1.51825	1.99247
6.15	1.26131	2.29044	2.10168	2.45239	1.51282	1.99158
6.2	1.26	2.28045	2.09906	2.44599	1.50232	1.9729
6.25	1.25617	2.27848	2.09544	2.45812	1.49697	1.97255
6.3	1.25428	2.28929	2.09001	2.45615	1.49451	1.97269
6.35	1.25133	2.29212	2.08862	2.45028	1.49005	1.96886
6.4	1.2412	2.28259	2.08871	2.43933	1.48944	1.96884
6.45	1.24019	2.27495	2.07339	2.42275	1.48781	1.96718
6.5	1.24005	2.26464	2.05845	2.4284	1.48671	1.96214
6.55	1.2396	2.25648	2.05844	2.42815	1.47858	1.96375
6.6	1.24049	2.24745	2.06971	2.42692	1.47592	1.97066
6.65	1.24087	2.24561	2.06028	2.42264	1.46979	1.96363
6.7	1.24268	2.24054	2.04724	2.40683	1.46514	1.96004
6.75	1.2346	2.23225	2.04485	2.40939	1.46718	1.9556
6.8	1.22729	2.23661	2.04074	2.41645	1.46487	1.95988
6.85	1.22155	2.23657	2.02993	2.40777	1.45829	1.9597
6.9	1.22223	2.22493	2.02101	2.40001	1.45174	1.95732
6.95	1.22233	2.2059	2.02139	2.38537	1.44675	1.95356
7	1.21627	2.20721	2.02916	2.38719	1.44116	1.95329
7.05	1.21682	2.20488	2.02505	2.3922	1.44122	1.95065
7.1	1.21281	2.19762	2.00841	2.38576	1.43987	1.94859
7.15	1.2082	2.19712	2.00101	2.38334	1.43771	1.95084
7.2	1.19987	2.19466	1.98958	2.36838	1.43055	1.94883
7.25	1.19805	2.1849	1.98706	2.36867	1.42211	1.94802
7.3	1.19688	2.18044	1.9862	2.3726	1.41851	1.94577
7.35	1.1943	2.1761	1.9816	2.36916	1.41207	1.9402
7.4	1.19098	2.17383	1.9776	2.36127	1.40662	1.93984
7.45	1.19516	2.16492	1.96908	2.34736	1.41128	1.93879
7.5	1.19238	2.15634	1.96276	2.33541	1.42063	1.93337
7.55	1.17771	2.15044	1.96997	2.34582	1.4149	1.9307
7.6	1.17214	2.14235	1.9638	2.352	1.40379	1.92416
7.65	1.17374	2.13997	1.96269	2.34863	1.39654	1.91874
7.7	1.17403	2.14428	1.943	2.34435	1.39491	1.92675
7.75	1.16932	2.13189	1.93423	2.32082	1.38813	1.92821
7.8	1.16515	2.12096	1.92856	2.32031	1.3821	1.91663
7.85	1.16777	2.11326	1.92355	2.32008	1.37819	1.90941
7.9	1.16906	2.10544	1.91747	2.32124	1.38029	1.90836
7.95	1.15401	2.10709	1.91593	2.32037	1.38048	1.9092
8	1.15634	2.10043	1.92298	2.30023	1.37107	1.90407
8.05	1.1601	2.09644	1.91602	2.29109	1.36193	1.89897
8.1	1.14969	2.09401	1.90157	2.29978	1.35882	1.89765
8.15	1.14138	2.08957	1.88784	2.3007	1.3573	1.89255
8.2	1.13899	2.08356	1.88269	2.29145	1.35925	1.89298
8.25	1.13332	2.07243	1.88603	2.28539	1.35482	1.88969
8.3	1.12551	2.06434	1.88148	2.27277	1.34445	1.88799
8.35	1.12624	2.05657	1.87137	2.27253	1.34103	1.88641
8.4	1.12748	2.05361	1.86663	2.27083	1.33835	1.88524
8.45	1.12195	2.05512	1.86413	2.27111	1.33809	1.88356
8.5	1.11569	2.05796	1.85279	2.26582	1.33233	1.87989
8.55	1.11708	2.04906	1.84996	2.25458	1.3257	1.88007
8.6	1.10966	2.04545	1.85009	2.24314	1.3251	1.8775
8.65	1.10401	2.04312	1.83975	2.24181	1.32123	1.87233
8.7	1.10345	2.02972	1.83631	2.24452	1.3128	1.86499
8.75	1.10343	2.02177	1.83049	2.23493	1.30665	1.86873
8.8	1.09983	2.01826	1.82678	2.22643	1.30135	1.86635
8.85	1.09729	2.01949	1.81512	2.22188	1.29834	1.85497
8.9	1.08861	2.0209	1.80692	2.22336	1.30371	1.84697
8.95	1.08063	2.01511	1.80501	2.22062	1.30285	1.84741
9	1.08319	2.0106	1.80712	2.21392	1.29563	1.85098
9.05	1.08668	1.99225	1.80488	2.209	1.28733	1.85361
9.1	1.08251	1.98254	1.79596	2.18996	1.28527	1.85219
9.15	1.07796	1.98669	1.80424	2.18926	1.28495	1.84659
9.2	1.07543	1.98815	1.80349	2.19285	1.27421	1.83895
9.25	1.06774	1.96995	1.80345	2.19221	1.2683	1.83846
9.3	1.0669	1.95699	1.79366	2.18393	1.27134	1.83886
9.35	1.07231	1.9573	1.7573	2.16856	1.27063	1.84015
9.4	1.06515	1.95253	1.75303	2.16172	1.26734	1.83805
9.45	1.06266	1.95157	1.7509	2.16636	1.26651	1.82852
9.5	1.0622	1.95578	1.74254	2.16662	1.25955	1.8232
9.55	1.0615	1.94446	1.74579	2.15868	1.24944	1.82305
9.6	1.04899	1.937	1.7479	2.14848	1.24662	1.82523
9.65	1.03886	1.93406	1.74042	2.13107	1.24629	1.82158
9.7	1.03985	1.92972	1.72716	2.12553	1.24036	1.8143
9.75	1.03717	1.92239	1.71707	2.13756	1.24092	1.8098
9.8	1.03913	1.91498	1.70795	2.13842	1.23867	1.80511
9.85	1.03879	1.90961	1.69966	2.13248	1.23834	1.80726
9.9	1.03459	1.90495	1.70022	2.12068	1.23731	1.80853
9.95	1.02501	1.89955	1.69304	2.10568	1.23295	1.80059
10	1.0206	1.90269	1.68085	2.09618	1.22481	1.79725
10.05	1.02323	1.88795	1.6801	2.10118	1.21797	1.78766
10.1	1.02264	1.87918	1.68664	2.10048	1.21528	1.7896
10.15	1.01285	1.87107	1.68127	2.09481	1.20815	1.79382
10.2	1.0133	1.87142	1.6724	2.0918	1.20926	1.78422
10.25	1.00786	1.87271	1.66872	2.08243	1.20764	1.78293
10.3	1.00078	1.87129	1.6728	2.07021	1.20274	1.78205
10.35	1.00102	1.86518	1.67031	2.07568	1.20248	1.78015
10.4	1.00281	1.84604	1.65878	2.06948	1.20302	1.77787
10.45	0.999237	1.83529	1.65003	2.06127	1.19342	1.77636
10.5	0.995664	1.83473	1.6459	2.05538	1.19154	1.77101
10.55	0.998848	1.83559	1.63879	2.04569	1.18686	1.76849
10.6	0.997211	1.82742	1.63561	2.04335	1.1761	1.76034
10.65	0.982453	1.81892	1.62633	2.03985	1.17227	1.76774
10.7	0.981381	1.81672	1.61279	2.04009	1.17366	1.76817
10.75	0.983558	1.8128	1.59893	2.03708	1.17457	1.75875
10.8	0.983285	1.81387	1.58752	2.03461	1.17314	1.75528
10.85	0.982074	1.80982	1.5865	2.02079	1.1704	1.75061
10.9	0.986416	1.7936	1.58503	2.01369	1.16633	1.74694
10.95	0.976133	1.78745	1.5915	2.01736	1.15941	1.75666
11	0.971083	1.79083	1.58892	2.01302	1.15243	1.75496
11.05	0.966679	1.78214	1.5928	2.00903	1.14593	1.74667
11.1	0.963216	1.77726	1.58507	2.00214	1.14802	1.74595
11.15	0.960898	1.77607	1.56748	1.99754	1.14974	1.7422
11.2	0.949045	1.76148	1.54981	1.99142	1.14153	1.74559
11.25	0.953032	1.75668	1.54346	1.98561	1.13593	1.74361
11.3	0.949932	1.75818	1.53974	1.98289	1.13866	1.74021
11.35	0.949318	1.75541	1.54301	1.97884	1.14145	1.73561
11.4	0.945369	1.75082	1.52736	1.9677	1.13295	1.72694
11.45	0.935855	1.74045	1.51923	1.96469	1.12542	1.72793
11.5	0.932988	1.73231	1.51665	1.95931	1.1254	1.72555
11.55	0.934805	1.72163	1.52494	1.95631	1.11741	1.71528
11.6	0.924707	1.71817	1.51756	1.9565	1.11351	1.71686
11.65	0.925616	1.72445	1.51089	1.94305	1.10927	1.71545
11.7	0.923459	1.72647	1.50653	1.9406	1.10543	1.7129
11.75	0.914051	1.71506	1.50042	1.93743	1.10325	1.70938
11.8	0.908936	1.70453	1.47653	1.92804	1.10971	1.69909
11.85	0.909661	1.69829	1.46521	1.92578	1.11264	1.6959
11.9	0.91549	1.69372	1.46777	1.92417	1.10006	1.69492
11.95	0.911466	1.69128	1.47275	1.91483	1.09138	1.69323
12	0.904429	1.67897	1.46715	1.90911	1.08256	1.69449
12.05	0.900564	1.66982	1.46372	1.91143	1.08113	1.68566
12.1	0.895572	1.66741	1.45898	1.90681	1.08265	1.68343
12.15	0.892212	1.6693	1.44996	1.89849	1.07912	1.68068
12.2	0.895595	1.66611	1.44152	1.883	1.07481	1.67678
12.25	0.901309	1.6587	1.43657	1.87834	1.07152	1.67685
12.3	0.889226	1.64822	1.43408	1.88008	1.06586	1.67654
12.35	0.883454	1.64662	1.43544	1.88219	1.06252	1.67648
12.4	0.885669	1.64935	1.4226	1.87634	1.05211	1.67212
12.45	0.87378	1.65413	1.41805	1.86604	1.04521	1.66509
12.5	0.865547	1.65645	1.42315	1.86444	1.04399	1.66175
12.55	0.867748	1.63844	1.41359	1.85783	1.04176	1.66342
12.6	0.871712	1.62638	1.4014	1.85148	1.04039	1.65977
12.65	0.864903	1.62305	1.39622	1.85254	1.02905	1.64812
12.7	0.859186	1.63001	1.39452	1.84719	1.02413	1.64621
12.75	0.85552	1.62704	1.39278	1.83614	1.01974	1.64513
12.8	0.846474	1.62184	1.38244	1.83261	1.01829	1.63561
12.85	0.840215	1.60688	1.37032	1.82702	1.01709	1.63262
12.9	0.844917	1.59339	1.36245	1.8302	1.01722	1.63427
12.95	0.849314	1.58761	1.36344	1.82623	1.01614	1.63646
13	0.85421	1.5916	1.36232	1.81565	1.00562	1.63347
13.05	0.847216	1.6029	1.35567	1.814	1.00414	1.62589
13.1	0.834686	1.59325	1.34949	1.80355	1.00122	1.59956
13.15	0.826957	1.59171	1.34346	1.79607	0.995253	1.58906
13.2	0.826288	1.58692	1.33859	1.79906	0.990145	1.59113
13.25	0.827323	1.57155	1.32309	1.78902	0.993895	1.59265
13.3	0.829542	1.56412	1.32012	1.78145	0.996874	1.58893
13.35	0.825357	1.56208	1.31465	1.77786	0.985538	1.58386
13.4	0.828372	1.55809	1.31876	1.77615	0.982028	1.58438
13.45	0.81396	1.55554	1.30845	1.77419	0.976538	1.58291
13.5	0.808238	1.55591	1.30438	1.77496	0.97144	1.57993
13.55	0.810767	1.55487	1.29808	1.75963	0.966754	1.58331
13.6	0.806183	1.54688	1.28775	1.75767	0.963199	1.57588
13.65	0.804768	1.53814	1.27778	1.75848	0.960892	1.57032
13.7	0.804446	1.53681	1.2766	1.74944	0.956146	1.57026
13.75	0.802293	1.52512	1.26908	1.74522	0.95398	1.5645
13.8	0.787892	1.52571	1.26558	1.7379	0.953606	1.5584
13.85	0.78603	1.52999	1.25777	1.73961	0.947205	1.56513
13.9	0.786347	1.52443	1.24908	1.7295	0.939639	1.56372
13.95	0.783039	1.51675	1.23931	1.73034	0.940454	1.54939
14	0.779409	1.51012	1.25296	1.72885	0.936774	1.55175
14.05	0.784094	1.50936	1.24788	1.72065	0.934436	1.55052
14.1	0.786556	1.49996	1.23512	1.70857	0.928249	1.54844
14.15	0.769207	1.49158	1.23011	1.71121	0.926096	1.54588
14.2	0.770652	1.49059	1.2214	1.70318	0.921398	1.54068
14.25	0.773331	1.4866	1.21456	1.70329	0.92673	1.5385
14.3	0.770341	1.47743	1.20803	1.70106	0.923866	1.53699
14.35	0.767902	1.47513	1.21303	1.68936	0.919453	1.53585
14.4	0.763422	1.47065	1.20786	1.68974	0.917463	1.52776
14.45	0.769735	1.46274	1.20438	1.67815	0.907774	1.5304
14.5	0.758226	1.45913	1.19831	1.67162	0.906144	1.52423
14.55	0.745721	1.46392	1.19604	1.67758	0.900496	1.51814
14.6	0.751487	1.45379	1.18486	1.66891	0.895909	1.51498
14.65	0.750697	1.44295	1.17549	1.65513	0.894013	1.51215
14.7	0.744142	1.44143	1.17266	1.65868	0.894306	1.50961
14.75	0.750852	1.44045	1.17165	1.65709	0.895281	1.50973
14.8	0.74878	1.43672	1.17019	1.64954	0.884075	1.50378
14.85	0.738557	1.43951	1.161	1.64228	0.877196	1.50526
14.9	0.73067	1.42966	1.14613	1.64056	0.872551	1.50067
14.95	0.731629	1.4182	1.14026	1.64249	0.871552	1.49737
15	0.729602	1.40616	1.14305	1.63304	0.865229	1.48952
15.05	0.731312	1.40043	1.14412	1.6222	0.864138	1.48221
15.1	0.725609	1.39287	1.13224	1.62435	0.861684	1.47873
15.15	0.720352	1.39667	1.12649	1.62336	0.860406	1.48259
15.2	0.711202	1.39979	1.12278	1.62301	0.857591	1.47385
15.25	0.707354	1.40537	1.11471	1.6187	0.856046	1.46796
15.3	0.713134	1.39071	1.09639	1.60818	0.853791	1.46272
15.35	0.708585	1.3821	1.09172	1.59859	0.845364	1.45932
15.4	0.705337	1.37423	1.09677	1.59157	0.83951	1.45743
15.45	0.708419	1.36499	1.10013	1.59167	0.834025	1.458
15.5	0.69737	1.36419	1.09622	1.59343	0.833119	1.45752
15.55	0.693175	1.35656	1.08472	1.58403	0.83147	1.45031
15.6	0.6945	1.35116	1.07865	1.57381	0.826774	1.44672
15.65	0.695798	1.34981	1.06235	1.56968	0.822805	1.44073
15.7	0.693766	1.3459	1.06032	1.5744	0.822065	1.44462
15.75	0.691393	1.33832	1.06262	1.56979	0.818153	1.44322
15.8	0.683562	1.33205	1.0556	1.56196	0.81285	1.44742
15.85	0.676017	1.3281	1.05013	1.5577	0.807737	1.44072
15.9	0.670626	1.32389	1.04496	1.55245	0.803098	1.43483
15.95	0.670256	1.31613	1.03969	1.54801	0.792407	1.43319
16	0.668166	1.31189	1.02704	1.54418	0.79311	1.43338
16.05	0.671211	1.31809	1.02769	1.54175	0.786705	1.43343
16.1	0.670162	1.31629	1.02675	1.54242	0.787268	1.43524
16.15	0.660859	1.31458	1.0231	1.53342	0.792321	1.43291
16.2	0.651461	1.31617	1.0212	1.5232	0.787859	1.42889
16.25	0.65107	1.3	1.01389	1.51975	0.781876	1.42579
16.3	0.652438	1.28929	1.00079	1.51766	0.775643	1.41496
16.35	0.649029	1.29241	0.99114	1.51548	0.765541	1.41
16.4	0.644033	1.28668	0.989662	1.50542	0.758861	1.40968
16.45	0.644637	1.27969	1.00253	1.4959	0.758158	1.42012
16.5	0.638439	1.27875	0.9973	1.50549	0.758426	1.41312
16.55	0.633326	1.2767	0.988014	1.5025	0.758085	1.4035
16.6	0.633016	1.27469	0.980132	1.49799	0.759939	1.3972
16.65	0.63053	1.27136	0.973114	1.49269	0.755311	1.39602
16.7	0.6262	1.26678	0.953482	1.48307	0.752276	1.39745
16.75	0.626043	1.25407	0.95137	1.47212	0.746383	1.40389
16.8	0.624781	1.24482	0.951996	1.47611	0.736139	1.40832
16.85	0.618749	1.2418	0.952104	1.47598	0.735665	1.39182
16.9	0.609886	1.25416	0.950028	1.46927	0.73578	1.3889
16.95	0.611224	1.25183	0.944018	1.46163	0.734219	1.38198
17	0.616145	1.24143	0.935232	1.45529	0.725496	1.3837
17.05	0.60728	1.23476	0.923566	1.45567	0.720251	1.38937
17.1	0.602443	1.22086	0.924832	1.45038	0.717372	1.3841
17.15	0.599737	1.21297	0.924398	1.44685	0.71766	1.37258
17.2	0.590927	1.22034	0.917308	1.43791	0.710934	1.36288
17.25	0.58549	1.21665	0.908524	1.42713	0.706948	1.35631
17.3	0.592557	1.20378	0.901586	1.42841	0.702155	1.3617
17.35	0.586596	1.20117	0.891846	1.42627	0.698651	1.36649
17.4	0.583316	1.20648	0.885178	1.43021	0.693776	1.36023
17.45	0.576174	1.20403	0.894306	1.43414	0.692186	1.35662
17.5	0.576585	1.20011	0.888916	1.42019	0.688133	1.3515
17.55	0.576734	1.19859	0.879108	1.39997	0.685488	1.35458
17.6	0.568161	1.18431	0.867752	1.40626	0.688823	1.36315
17.65	0.570356	1.17173	0.862742	1.40483	0.687795	1.35685
17.7	0.572363	1.17348	0.849458	1.40232	0.678287	1.35009
17.75	0.563693	1.18188	0.843342	1.40206	0.670476	1.34671
17.8	0.554761	1.17533	0.846556	1.391	0.671899	1.33922
17.85	0.553244	1.16905	0.847896	1.39166	0.6668	1.34555
17.9	0.557921	1.15992	0.83879	1.39087	0.664243	1.34536
17.95	0.552125	1.15167	0.8363	1.38387	0.660925	1.34289
18	0.556044	1.15577	0.827728	1.38328	0.657553	1.3365
18.05	0.554233	1.15777	0.82299	1.36856	0.658583	1.32946
18.1	0.545208	1.15009	0.811938	1.36535	0.661865	1.33362
18.15	0.542472	1.14316	0.807822	1.36732	0.650585	1.3315
18.2	0.541229	1.13018	0.809246	1.36288	0.647096	1.33476
18.25	0.541225	1.1295	0.805616	1.36056	0.647956	1.32735
18.3	0.528219	1.12714	0.792462	1.35521	0.64024	1.32071
18.35	0.52403	1.1261	0.7854	1.35027	0.63687	1.31335
18.4	0.51983	1.1227	0.782982	1.34836	0.635405	1.32039
18.45	0.513882	1.11475	0.78503	1.34235	0.639115	1.32399
18.5	0.511754	1.11036	0.784712	1.33578	0.636508	1.31631
18.55	0.51865	1.1151	0.775914	1.33375	0.63822	1.30541
18.6	0.519256	1.10639	0.77315	1.3222	0.632074	1.30218
18.65	0.511214	1.09989	0.76824	1.32285	0.623274	1.29944
18.7	0.507869	1.09956	0.75467	1.32182	0.623378	1.30379
18.75	0.503335	1.09609	0.745994	1.32157	0.618748	1.30668
18.8	0.501589	1.09168	0.744108	1.3162	0.618416	1.2931
18.85	0.502302	1.09145	0.750074	1.30478	0.61383	1.28955
18.9	0.506847	1.08802	0.74444	1.30691	0.606866	1.28218
18.95	0.508197	1.0786	0.736954	1.30506	0.604004	1.28352
19	0.493285	1.06479	0.733868	1.30283	0.605416	1.28595
19.05	0.486467	1.06956	0.730626	1.29947	0.605379	1.28815
19.1	0.487613	1.06459	0.714904	1.28933	0.600244	1.27934
19.15	0.485224	1.0632	0.705108	1.29048	0.597699	1.27185
19.2	0.484219	1.06542	0.711314	1.28458	0.590915	1.27286
19.25	0.484703	1.05924	0.718262	1.27929	0.586741	1.27268
19.3	0.483503	1.04522	0.713034	1.2815	0.58444	1.2717
19.35	0.476484	1.04868	0.695618	1.27743	0.582405	1.27123
19.4	0.470024	1.06087	0.689592	1.26395	0.580043	1.26994
19.45	0.472294	1.05147	0.689864	1.26307	0.580585	1.25936
19.5	0.471214	1.04104	0.680978	1.26222	0.579945	1.26398
19.55	0.472256	1.03131	0.673118	1.25754	0.573704	1.26617
19.6	0.473642	1.02835	0.67675	1.25355	0.561223	1.26525
19.65	0.462396	1.02599	0.67387	1.25171	0.559091	1.25695
19.7	0.450308	1.02203	0.666774	1.25094	0.559915	1.25431
19.75	0.451015	1.01881	0.65288	1.24558	0.558538	1.2556
19.8	0.455879	1.01063	0.648656	1.23416	0.553554	1.25023
19.85	0.451414	1.00799	0.646498	1.23518	0.553211	1.24353
19.9	0.451977	1.00598	0.642638	1.22712	0.547664	1.24074
19.95	0.453396	1.00426	0.639124	1.23365	0.543405	1.23874
20	0.444756	0.995836	0.639676	1.22729	0.539473	1.23299
20.05	0.432273	0.995444	0.63757	1.21956	0.539939	1.22977
20.1	0.436274	0.998507	0.62774	1.22329	0.538259	1.23217
20.15	0.435716	0.998266	0.610718	1.21	0.532298	1.22455
20.2	0.42648	1.00359	0.604082	1.21105	0.527879	1.22132
20.25	0.425734	1.00189	0.605714	1.20803	0.52629	1.21741
20.3	0.42365	0.982851	0.609596	1.20366	0.522358	1.22398
20.35	0.411832	0.97533	0.60107	1.19551	0.511969	1.22824
20.4	0.413948	0.971037	0.601314	1.19311	0.51851	1.22054
20.45	0.421828	0.97305	0.597206	1.18973	0.515921	1.21223
20.5	0.422003	0.980187	0.586966	1.18723	0.513733	1.20856
20.55	0.421314	0.980547	0.57854	1.19157	0.511132	1.20912
20.6	0.416831	0.975951	0.572908	1.18358	0.508101	1.218
20.65	0.413262	0.96493	0.575722	1.17827	0.506441	1.21396
20.7	0.408024	0.957776	0.574542	1.17066	0.495836	1.2082
20.75	0.412975	0.961534	0.565754	1.17088	0.492988	1.20001
20.8	0.403365	0.955677	0.558222	1.16611	0.489959	1.19509
20.85	0.401931	0.944973	0.555734	1.16625	0.489056	1.19886
20.9	0.403354	0.942393	0.550448	1.15477	0.490091	1.2025
20.95	0.395489	0.937431	0.547244	1.15356	0.494026	1.19633
21	0.391048	0.9341	0.545058	1.15811	0.489165	1.18981
21.05	0.395445	0.935917	0.539292	1.15756	0.478146	1.18166
21.1	0.396027	0.92739	0.536634	1.15114	0.477694	1.17589
21.15	0.386767	0.915853	0.52272	1.14768	0.472111	1.17776
21.2	0.382639	0.906454	0.516386	1.14209	0.466635	1.18024
21.25	0.3806	0.905234	0.513482	1.13674	0.46281	1.17526
21.3	0.376388	0.90001	0.510704	1.13424	0.460376	1.17547
21.35	0.373691	0.898063	0.507894	1.13269	0.461879	1.17146
21.4	0.377613	0.901103	0.504422	1.12684	0.462501	1.17064
21.45	0.376308	0.906157	0.506568	1.12609	0.457304	1.17125
21.5	0.371344	0.892724	0.502782	1.11446	0.447871	1.17093
21.55	0.366913	0.89171	0.490736	1.12143	0.442187	1.16748
21.6	0.363889	0.890439	0.474992	1.11801	0.438333	1.15638
21.65	0.357775	0.880519	0.471386	1.10842	0.43697	1.15464
21.7	0.356135	0.877023	0.480536	1.10199	0.439988	1.16091
21.75	0.360508	0.876903	0.4824	1.09715	0.435203	1.16426
21.8	0.369607	0.870394	0.471004	1.10027	0.424735	1.15914
21.85	0.36357	0.871336	0.466538	1.10271	0.429563	1.14811
21.9	0.351354	0.869081	0.463696	1.10074	0.430446	1.1455
21.95	0.351334	0.863756	0.463488	1.09529	0.42674	1.14928
22	0.347497	0.855981	0.453926	1.08954	0.42246	1.14335
22.05	0.352132	0.849839	0.451456	1.07873	0.421043	1.14638
22.1	0.355743	0.848217	0.4481	1.07829	0.419025	1.14462
22.15	0.353112	0.844707	0.44699	1.08413	0.411809	1.13809
22.2	0.335738	0.840796	0.433166	1.07431	0.402098	1.12906
22.25	0.332906	0.845879	0.431014	1.06632	0.396528	1.13181
22.3	0.336005	0.848801	0.427096	1.05828	0.393123	1.13264
22.35	0.336879	0.841287	0.429202	1.0684	0.394205	1.13133
22.4	0.333818	0.828346	0.422952	1.06779	0.398631	1.13172
22.45	0.334665	0.820147	0.419368	1.06272	0.402528	1.12239
22.5	0.336583	0.814713	0.413206	1.05658	0.39785	1.11804
22.55	0.331797	0.817214	0.405842	1.04772	0.387511	1.11359
22.6	0.31912	0.821384	0.393316	1.04685	0.3838	1.11653
22.65	0.31349	0.818274	0.395252	1.04503	0.381836	1.11693
22.7	0.318546	0.809476	0.398906	1.04513	0.380393	1.10682
22.75	0.315947	0.806744	0.396112	1.04948	0.375575	1.10364
22.8	0.316628	0.804156	0.384134	1.03669	0.374566	1.10526
22.85	0.318858	0.799086	0.377628	1.02971	0.372473	1.10046
22.9	0.317917	0.804641	0.378214	1.02994	0.370261	1.10271
22.95	0.306415	0.802296	0.382262	1.02579	0.367491	1.1074
23	0.304958	0.796084	0.372212	1.02578	0.363231	1.10145
23.05	0.303889	0.794837	0.366054	1.02301	0.35721	1.10394
23.1	0.303159	0.79545	0.36519	1.01458	0.349558	1.10091
23.15	0.299371	0.790466	0.363768	1.01234	0.348951	1.09902
23.2	0.296871	0.788347	0.355596	1.01059	0.352355	1.09428
23.25	0.298226	0.781813	0.343884	1.0159	0.346641	1.09147
23.3	0.290795	0.775264	0.34368	1.01808	0.336544	1.09362
23.35	0.289033	0.77393	0.347664	0.99909	0.338195	1.08735
23.4	0.294568	0.773033	0.347506	1.00049	0.33981	1.08829
23.45	0.293487	0.772451	0.339958	0.998333	0.333625	1.08189
23.5	0.284679	0.763671	0.336632	0.996473	0.329229	1.08187
23.55	0.285315	0.753797	0.328732	0.991624	0.321445	1.07625
23.6	0.280256	0.759323	0.31647	0.98134	0.323321	1.08195
23.65	0.287719	0.766897	0.310264	0.982009	0.32049	1.08078
23.7	0.28507	0.762607	0.311296	0.987979	0.31691	1.07543
23.75	0.278275	0.753286	0.311484	0.985099	0.314739	1.07003
23.8	0.278725	0.75124	0.302902	0.979467	0.310146	1.0645
23.85	0.279242	0.745197	0.301616	0.973089	0.313823	1.06891
23.9	0.274862	0.750181	0.297616	0.966904	0.312848	1.07774
23.95	0.26729	0.747796	0.290194	0.964307	0.308591	1.07303
24	0.268413	0.741344	0.283114	0.965369	0.30678	1.05937
24.05	0.273292	0.734307	0.27857	0.965407	0.301642	1.05468
24.1	0.265857	0.738464	0.28035	0.9633	0.300115	1.04947
24.15	0.267226	0.736976	0.28031	0.949894	0.298802	1.05476
24.2	0.265748	0.73473	0.273422	0.953307	0.294434	1.06015
24.25	0.266441	0.735597	0.26424	0.949664	0.289943	1.05209
24.3	0.258854	0.730536	0.257498	0.945753	0.290759	1.04515
24.35	0.261113	0.725229	0.267558	0.945814	0.29459	1.04446
24.4	0.266603	0.723079	0.258912	0.93226	0.290518	1.0431
24.45	0.257373	0.720623	0.248358	0.934793	0.279899	1.04418
24.5	0.249211	0.719099	0.247744	0.934639	0.276199	1.04402
24.55	0.248499	0.716309	0.24749	0.928423	0.275094	1.04104
24.6	0.246776	0.711257	0.236882	0.935547	0.271119	1.03389
24.65	0.246958	0.70681	0.221278	0.929846	0.266681	1.0272
24.7	0.241042	0.707303	0.222994	0.916097	0.265501	1.03316
24.75	0.238601	0.703867	0.225382	0.91742	0.269209	1.03917
24.8	0.235692	0.70022	0.223648	0.914716	0.267731	1.033
24.85	0.233949	0.69058	0.222688	0.915344	0.265594	1.02922
24.9	0.233266	0.679483	0.219452	0.911416	0.261615	1.02395
24.95	0.238877	0.685837	0.213956	0.906591	0.258824	1.02224
25	0.231331	0.695267	0.208154	0.914647	0.260883	1.02617
25.05	0.225749	0.698486	0.201406	0.90804	0.2608	1.01996
25.1	0.223862	0.692349	0.200718	0.897584	0.254949	1.02245
25.15	0.220358	0.687919	0.197106	0.89065	0.250676	1.01684
25.2	0.220487	0.681494	0.189754	0.884126	0.249715	1.01803
25.25	0.218362	0.676806	0.190686	0.882523	0.247391	1.01797
25.3	0.212096	0.681841	0.184194	0.888549	0.246653	1.01812
25.35	0.207519	0.671466	0.181064	0.880476	0.246951	1.00575
25.4	0.208712	0.674574	0.180262	0.880226	0.243331	1.00333
25.45	0.205213	0.67315	0.173384	0.880934	0.23814	0.99923
25.5	0.205111	0.670826	0.17153	0.870024	0.232178	0.998325
25.55	0.207094	0.664319	0.164268	0.874133	0.233575	0.999853
25.6	0.208525	0.657301	0.169448	0.868857	0.231758	0.997018
25.65	0.203597	0.64567	0.16105	0.86578	0.227991	0.996245
25.7	0.205422	0.63484	0.151792	0.866399	0.226166	0.985533
25.75	0.205982	0.64249	0.152952	0.859464	0.226566	0.983088
25.8	0.19933	0.644177	0.153376	0.864174	0.220715	0.983415
25.85	0.193474	0.64293	0.148034	0.85737	0.213734	0.98478
25.9	0.194433	0.639689	0.142996	0.859607	0.211125	0.98143
25.95	0.188581	0.638406	0.139754	0.861346	0.209858	0.983928
26	0.185275	0.630799	0.134448	0.848883	0.209588	0.977365
26.05	0.182357	0.62809	0.125372	0.850546	0.205566	0.975758
26.1	0.185688	0.622971	0.12422	0.846727	0.206918	0.978508
26.15	0.176868	0.620707	0.123902	0.845211	0.205688	0.976335
26.2	0.175903	0.615429	0.117588	0.840964	0.20113	0.969578
26.25	0.173015	0.620166	0.118194	0.833437	0.197082	0.96919
26.3	0.17179	0.619216	0.111812	0.833933	0.197845	0.96709
26.35	0.171115	0.615729	0.10597	0.842757	0.196556	0.960703
26.4	0.172384	0.615151	0.1107	0.83531	0.19344	0.957108
26.45	0.173714	0.612614	0.109098	0.828321	0.191184	0.956712
26.5	0.171861	0.605044	0.098214	0.82443	0.189473	0.957427
26.55	0.157699	0.599417	0.0886	0.820877	0.184181	0.957615
26.6	0.15462	0.60279	0.084522	0.823699	0.17909	0.950025
26.65	0.157914	0.603516	0.09058	0.821831	0.176373	0.941135
26.7	0.156239	0.601294	0.084186	0.81535	0.180279	0.942285
26.75	0.155949	0.598934	0.076884	0.812756	0.181564	0.94796
26.8	0.160386	0.600986	0.078284	0.809211	0.175448	0.94679
26.85	0.151678	0.593127	0.08092	0.815129	0.176604	0.946278
26.9	0.137337	0.585453	0.076092	0.81524	0.173052	0.9376
26.95	0.130736	0.585227	0.066478	0.807819	0.168439	0.93656
27	0.134723	0.578021	0.061894	0.797984	0.16124	0.939253
27.05	0.136769	0.575414	0.061144	0.79145	0.159754	0.934292
27.1	0.13508	0.577017	0.059404	0.799221	0.159706	0.93424
27.15	0.138865	0.580354	0.04856	0.800703	0.160951	0.933593
27.2	0.134001	0.570284	0.043886	0.794133	0.159991	0.92951
27.25	0.128167	0.56817	0.040714	0.794649	0.161855	0.91755
27.3	0.129033	0.567881	0.033418	0.789026	0.161265	0.920647
27.35	0.127041	0.567176	0.03377	0.783314	0.149886	0.92033
27.4	0.126363	0.56499	0.03866	0.785714	0.147129	0.92202
27.45	0.129923	0.561143	0.035862	0.784133	0.142398	0.927297
27.5	0.128352	0.563644	0.033186	0.780564	0.141241	0.9222
27.55	0.122724	0.560414	0.027462	0.775457	0.140194	0.921258
27.6	0.119931	0.557181	0.015514	0.76305	0.138941	0.927585
27.65	0.117915	0.557783	0.008324	0.777073	0.147973	0.92879
27.7	0.118466	0.550149	0.00828	0.779699	0.142873	0.923245
27.75	0.118585	0.541837	0.003582	0.770164	0.132278	0.92221
27.8	0.118163	0.546286	0.008632	0.765459	0.130275	0.917187
27.85	0.11673	0.54312	0.013346	0.75897	0.128078	0.916805
27.9	0.106709	0.542074	0.005076	0.758491	0.125323	0.915513
27.95	0.106129	0.541741	-0.009024	0.761114	0.125441	0.919263
28	0.100027	0.539741	-0.017066	0.755597	0.126698	0.908682
28.05	0.099383	0.523054	-0.011024	0.756153	0.122243	0.910693
28.1	0.100004	0.519914	-0.019854	0.751607	0.114433	0.910385
28.15	0.102122	0.532631	-0.019638	0.744843	0.11305	0.909725
28.2	0.093885	0.53578	-0.019672	0.754661	0.117529	0.906405
28.25	0.083676	0.527507	-0.019056	0.753	0.116616	0.8998
28.3	0.083378	0.524157	-0.02033	0.743899	0.11434	0.895243
28.35	0.083449	0.521809	-0.031674	0.741656	0.110568	0.892345
28.4	0.079629	0.510229	-0.02758	0.733584	0.109476	0.89054
28.45	0.078068	0.512201	-0.02818	0.738111	0.107733	0.901083
28.5	0.082679	0.512179	-0.032112	0.739016	0.101585	0.90571
28.55	0.082394	0.505497	-0.040506	0.735141	0.0937525	0.902633
28.6	0.076654	0.508817	-0.04232	0.733186	0.0964338	0.897485
28.65	0.068512	0.513333	-0.047168	0.726697	0.103134	0.901115
28.7	0.070215	0.513997	-0.054374	0.723669	0.107791	0.90649
28.75	0.072886	0.503617	-0.06162	0.726136	0.104327	0.903345
28.8	0.072658	0.492277	-0.059396	0.72669	0.0982725	0.903168
28.85	0.075778	0.490963	-0.05235	0.723139	0.0884588	0.900297
28.9	0.062441	0.489167	-0.051284	0.71106	0.0866787	0.893093
28.95	0.051834	0.490064	-0.06027	0.716986	0.0868313	0.889345
29	0.059223	0.490221	-0.065792	0.727029	0.0822813	0.89164
29.05	0.05606	0.489926	-0.074406	0.717197	0.086175	0.890245
29.1	0.050439	0.481386	-0.076742	0.716129	0.0901363	0.88445
29.15	0.048352	0.481213	-0.081638	0.708177	0.0955113	0.879375
29.2	0.047437	0.485407	-0.079462	0.701017	0.0855912	0.874853
29.25	0.039529	0.485907	-0.0798	0.703739	0.0787188	0.879713
29.3	0.041525	0.481769	-0.08593	0.699393	0.0755413	0.885448
29.35	0.046435	0.470951	-0.092404	0.700844	0.0678263	0.885572
29.4	0.046022	0.464601	-0.094078	0.697523	0.0615738	0.87987
29.45	0.043413	0.469133	-0.09819	0.694714	0.0662425	0.873208
29.5	0.045528	0.470837	-0.103464	0.69743	0.069155	0.871085
29.55	0.038321	0.477419	-0.108394	0.699376	0.0646288	0.877685
29.6	0.031956	0.472373	-0.108818	0.690077	0.0668588	0.88619
29.65	0.034238	0.462946	-0.10677	0.688151	0.06635	0.88493
29.7	0.031578	0.453589	-0.114364	0.678301	0.0606525	0.880798
29.75	0.027738	0.456757	-0.126096	0.688527	0.05797	0.878153
29.8	0.031314	0.45199	-0.122402	0.68504	0.0593175	0.87465
29.85	0.032677	0.450206	-0.124612	0.677343	0.0612687	0.88396
29.9	0.02608	0.44558	-0.122786	0.680096	0.0578225	0.880375
29.95	0.022328	0.452714	-0.133776	0.677169	0.0527563	0.872793
30	0.022509	0.4579	-0.132632	0.673561	0.0495675	0.867093
30.05	0.023886	0.449119	-0.131426	0.67553	0.0488138	0.8596
30.1	0.024558	0.44075	-0.135792	0.677084	0.0517813	0.861833
30.15	0.028696	0.434831	-0.144602	0.671077	0.04664	0.8662
30.2	0.019305	0.431963	-0.148598	0.668387	0.0484038	0.866575
30.25	0.014347	0.433811	-0.143742	0.659241	0.0495738	0.858155
30.3	0.014668	0.437704	-0.141112	0.668	0.045095	0.849612
30.35	0.015436	0.442807	-0.141566	0.672417	0.0378375	0.849362
30.4	0.011591	0.432996	-0.14974	0.665897	0.0349463	0.857925
30.45	0.014095	0.428036	-0.161434	0.660514	0.0350613	0.856925
30.5	0.010266	0.421293	-0.16478	0.651304	0.0319838	0.856967
30.55	0.011854	0.421017	-0.16091	0.650869	0.0397875	0.844248
30.6	0.007152	0.425171	-0.16531	0.649929	0.0430963	0.842105
30.65	0.008133	0.427211	-0.169084	0.652124	0.038555	0.84696
30.7	0.009001	0.418379	-0.172542	0.64817	0.0279988	0.846828
30.75	0.007081	0.410214	-0.17372	0.64287	0.0259988	0.842385
30.8	-0.000315	0.417756	-0.179798	0.63946	0.02015	0.841593
30.85	-0.004822	0.418791	-0.176084	0.647333	0.0220625	0.84252
30.9	-0.003203	0.410871	-0.179712	0.646983	0.01986	0.836225
30.95	-0.009113	0.40977	-0.18471	0.644049	0.02172	0.836893
31	-0.009444	0.408823	-0.189898	0.639333	0.02349	0.839913
31.05	-0.009546	0.402439	-0.193404	0.633201	0.022985	0.840408
31.1	-0.004568	0.406674	-0.193224	0.641447	0.0207825	0.839535
31.15	-0.00615	0.403737	-0.20347	0.639276	0.01475	0.83374
31.2	-0.010135	0.40296	-0.208434	0.634961	0.0135988	0.835118
31.25	-0.010473	0.394987	-0.205336	0.638383	0.0124675	0.83569
31.3	-0.015493	0.402304	-0.19746	0.635776	0.00997625	0.834928
31.35	-0.016218	0.40916	-0.204324	0.626066	0.013405	0.836155
31.4	-0.015615	0.406459	-0.213034	0.628753	0.0110113	0.829498
31.45	-0.014873	0.395759	-0.21595	0.625614	0.00977875	0.82811
31.5	-0.019833	0.392074	-0.223192	0.620931	0.012705	0.83402
31.55	-0.033197	0.398539	-0.225676	0.622609	0.01236	0.834363
31.6	-0.033887	0.401917	-0.229228	0.616011	0.00957125	0.831118
31.65	-0.031181	0.40393	-0.227786	0.62313	0.0083525	0.829295
31.7	-0.03188	0.40384	-0.226934	0.630631	0.006585	0.827725
31.75	-0.036728	0.395689	-0.227482	0.618137	0.00533125	0.8302
31.8	-0.034093	0.3915	-0.232398	0.612499	0.00080625	0.82789
31.85	-0.031155	0.38465	-0.244872	0.606754	-0.00047375	0.83104
31.9	-0.038806	0.385403	-0.250122	0.607193	-0.00281	0.828805
31.95	-0.045079	0.388763	-0.243436	0.60776	-0.00475	0.828443
32	-0.042706	0.389327	-0.238918	0.609793	-0.0031375	0.821683
32.05	-0.042319	0.385204	-0.241304	0.602286	-0.00389625	0.816405
32.1	-0.042754	0.375243	-0.247544	0.599956	-0.0065125	0.821732
32.15	-0.045892	0.374717	-0.253294	0.602531	-0.0132987	0.822233
32.2	-0.047986	0.371073	-0.260018	0.609574	-0.018445	0.822967
32.25	-0.04685	0.372474	-0.267038	0.60721	-0.0211212	0.822115
32.3	-0.052212	0.368367	-0.261684	0.59557	-0.0190663	0.824102
32.35	-0.054354	0.374486	-0.255332	0.586303	-0.0186925	0.81827
32.4	-0.050001	0.372329	-0.260932	0.58997	-0.0146187	0.811695
32.45	-0.05062	0.371379	-0.268764	0.597729	-0.00793125	0.817437
32.5	-0.05219	0.363593	-0.273436	0.593847	-0.0164212	0.818792
32.55	-0.054352	0.359441	-0.280508	0.597444	-0.0228537	0.818955
32.6	-0.053465	0.364441	-0.288212	0.596619	-0.02297	0.821935
32.65	-0.059169	0.363494	-0.278242	0.585466	-0.0247925	0.817673
32.7	-0.061548	0.365367	-0.269734	0.586684	-0.0274962	0.81263
32.75	-0.061915	0.368437	-0.270192	0.58993	-0.02539	0.809378
32.8	-0.064774	0.366369	-0.276614	0.586596	-0.0260062	0.807043
32.85	-0.066715	0.363309	-0.28589	0.582789	-0.0279413	0.815663
32.9	-0.067636	0.351746	-0.295202	0.575877	-0.0284925	0.808662
32.95	-0.06307	0.34912	-0.29649	0.578076	-0.0243462	0.806372
33	-0.071378	0.351	-0.289058	0.590851	-0.026355	0.80444
33.05	-0.066613	0.349324	-0.292984	0.585304	-0.033375	0.807505
33.1	-0.069939	0.349137	-0.296472	0.579581	-0.0320287	0.804615
33.15	-0.073497	0.355574	-0.294484	0.577181	-0.0282712	0.813958
33.2	-0.078373	0.350746	-0.298696	0.576999	-0.0318475	0.810187
33.25	-0.069682	0.346874	-0.30375	0.575193	-0.0358537	0.80761
33.3	-0.071335	0.344674	-0.305802	0.576006	-0.0387512	0.805547
33.35	-0.079848	0.335113	-0.304332	0.574227	-0.0372687	0.807113
33.4	-0.078175	0.331329	-0.29934	0.565441	-0.0354762	0.811933
33.45	-0.080152	0.336481	-0.30862	0.556079	-0.0306537	0.81586
33.5	-0.083	0.33511	-0.30631	0.569401	-0.0366525	0.818213
33.55	-0.079294	0.33527	-0.31134	0.5712	-0.0399287	0.808565
33.6	-0.07563	0.334636	-0.325984	0.567499	-0.04556	0.806353
33.65	-0.08202	0.339711	-0.32722	0.555933	-0.0479137	0.802978
33.7	-0.088565	0.330546	-0.316896	0.548974	-0.0487237	0.808423
33.75	-0.087911	0.327111	-0.313778	0.556467	-0.0484875	0.808747
33.8	-0.088642	0.3241	-0.314118	0.56405	-0.0451725	0.806503
33.85	-0.090392	0.322399	-0.322082	0.561194	-0.043865	0.80283
33.9	-0.095403	0.317124	-0.331578	0.5569	-0.0473737	0.80134
33.95	-0.09055	0.32185	-0.339022	0.548609	-0.0503912	0.800678
34	-0.08867	0.32391	-0.340948	0.542714	-0.04913	0.801353
34.05	-0.094355	0.321716	-0.34086	0.550067	-0.0539437	0.803135
34.1	-0.098793	0.320123	-0.335992	0.55451	-0.0584512	0.803535
34.15	-0.102352	0.317353	-0.340272	0.55056	-0.0554375	0.803882
34.2	-0.10648	0.31451	-0.34374	0.543937	-0.0500262	0.799105
34.25	-0.103306	0.3161	-0.351346	0.531621	-0.0503337	0.794372
34.3	-0.096922	0.308216	-0.356796	0.539989	-0.0578012	0.802685
34.35	-0.093174	0.306159	-0.354856	0.546516	-0.057085	0.80286
34.4	-0.096142	0.310706	-0.34992	0.54415	-0.0596087	0.794435
34.45	-0.10752	0.314139	-0.352212	0.542047	-0.06797	0.792538
34.5	-0.112369	0.322931	-0.358572	0.529339	-0.0644112	0.791008
34.55	-0.11064	0.320347	-0.359158	0.533174	-0.0617475	0.790212
34.6	-0.105118	0.312089	-0.359526	0.535586	-0.0598562	0.793583
34.65	-0.106573	0.305041	-0.375448	0.536037	-0.0638212	0.79268
34.7	-0.106382	0.30474	-0.380676	0.53521	-0.06339	0.794397
34.75	-0.110655	0.303506	-0.371032	0.52348	-0.0614862	0.79469
34.8	-0.117928	0.309786	-0.364886	0.528696	-0.0643662	0.795585
34.85	-0.117225	0.307364	-0.372292	0.535857	-0.0651912	0.797153
34.9	-0.113594	0.303556	-0.380192	0.53761	-0.0632112	0.788865
34.95	-0.114655	0.29606	-0.37966	0.529599	-0.062185	0.784383
35	-0.113563	0.295446	-0.38808	0.5217	-0.06026	0.783295
35.05	-0.112125	0.298454	-0.388942	0.517803	-0.0680263	0.78675
35.1	-0.118284	0.30058	-0.387692	0.523936	-0.071805	0.789215
35.15	-0.132639	0.291289	-0.385502	0.526976	-0.0715125	0.791093
35.2	-0.130669	0.291239	-0.383608	0.520856	-0.07319	0.78874
35.25	-0.118369	0.296767	-0.383108	0.524727	-0.0787837	0.78853
35.3	-0.118707	0.299756	-0.38467	0.520604	-0.0783175	0.778023
35.35	-0.12424	0.297104	-0.394524	0.51847	-0.0738262	0.772318
35.4	-0.120238	0.297194	-0.395878	0.520491	-0.08172	0.780313
35.45	-0.119991	0.289001	-0.386472	0.521329	-0.0841725	0.784342
35.5	-0.128455	0.285963	-0.392526	0.517459	-0.0875787	0.778568
35.55	-0.126786	0.282799	-0.396016	0.501727	-0.0896975	0.778855
35.6	-0.121291	0.28645	-0.402342	0.508106	-0.087485	0.773925
35.65	-0.116499	0.290704	-0.399396	0.51047	-0.08719	0.777472
35.7	-0.124474	0.289186	-0.406684	0.514369	-0.0876775	0.782193
35.75	-0.127541	0.276901	-0.411332	0.516054	-0.0843337	0.779435
35.8	-0.129483	0.27411	-0.403134	0.50479	-0.089255	0.777118
35.85	-0.137314	0.27954	-0.402094	0.503871	-0.0912762	0.778392
35.9	-0.136223	0.28638	-0.408666	0.504227	-0.0963163	0.776538
35.95	-0.13458	0.28597	-0.410782	0.50567	-0.0999437	0.782133
36	-0.135929	0.281999	-0.41299	0.509739	-0.10131	0.773263
36.05	-0.136581	0.282389	-0.420428	0.50655	-0.0987062	0.77885
36.1	-0.14032	0.276189	-0.4277	0.502133	-0.103826	0.782705
36.15	-0.142273	0.274549	-0.426852	0.508633	-0.106832	0.778263
36.2	-0.137416	0.273083	-0.424404	0.510533	-0.108401	0.777795
36.25	-0.135867	0.268269	-0.42209	0.505593	-0.103729	0.77619
36.3	-0.141503	0.266983	-0.427244	0.497789	-0.10533	0.775133
36.35	-0.148517	0.274564	-0.4238	0.490513	-0.110055	0.776345
36.4	-0.145008	0.278689	-0.440002	0.494571	-0.111262	0.774282
36.45	-0.139684	0.276661	-0.441764	0.495739	-0.1164	0.78223
36.5	-0.156127	0.271353	-0.43797	0.491466	-0.121091	0.777465
36.55	-0.154513	0.26985	-0.4413	0.489911	-0.120042	0.774365
36.6	-0.146831	0.269516	-0.441494	0.494246	-0.121759	0.76978
36.65	-0.150827	0.271094	-0.44326	0.491283	-0.125667	0.771983
36.7	-0.155232	0.276151	-0.448572	0.489827	-0.124152	0.776385
36.75	-0.153142	0.277581	-0.450822	0.490677	-0.119789	0.784193
36.8	-0.148156	0.271857	-0.451772	0.490681	-0.119939	0.784645
36.85	-0.148418	0.267054	-0.441402	0.484067	-0.125052	0.76997
36.9	-0.158526	0.27037	-0.449514	0.47798	-0.126821	0.76925
36.95	-0.157947	0.266407	-0.460446	0.487779	-0.126956	0.769535
37	-0.158158	0.267524	-0.460314	0.490243	-0.125205	0.776483
37.05	-0.163325	0.261701	-0.459452	0.485669	-0.126614	0.785538
37.1	-0.160113	0.248753	-0.468934	0.48278	-0.127335	0.780658
37.15	-0.158115	0.24701	-0.469604	0.471673	-0.128676	0.76697
37.2	-0.154811	0.256066	-0.461416	0.480889	-0.127135	0.767208
37.25	-0.1691	0.265759	-0.457478	0.480161	-0.127581	0.765132
37.3	-0.168548	0.25844	-0.462142	0.479923	-0.126792	0.77254
37.35	-0.167153	0.253659	-0.46678	0.480824	-0.127196	0.775388
37.4	-0.167728	0.248714	-0.46972	0.469566	-0.12893	0.772428
37.45	-0.16459	0.246523	-0.477084	0.476371	-0.13478	0.767542
37.5	-0.164776	0.249431	-0.473278	0.484109	-0.130756	0.76509
37.55	-0.170808	0.242591	-0.474366	0.485611	-0.131922	0.766953
37.6	-0.173785	0.233864	-0.476344	0.480274	-0.141484	0.774833
37.65	-0.174241	0.239159	-0.47555	0.461759	-0.141291	0.776118
37.7	-0.172819	0.251497	-0.474586	0.471264	-0.135721	0.767825
37.75	-0.169629	0.255203	-0.483364	0.482306	-0.133624	0.757635
37.8	-0.170904	0.247793	-0.487188	0.476631	-0.136259	0.761512
37.85	-0.170269	0.241551	-0.483626	0.470573	-0.137089	0.773043
37.9	-0.179117	0.231639	-0.481414	0.468673	-0.138336	0.77009
37.95	-0.186248	0.231594	-0.484442	0.473547	-0.147106	0.76594
38	-0.180274	0.231699	-0.485172	0.480564	-0.152664	0.76436
38.05	-0.172941	0.245274	-0.484714	0.476426	-0.157409	0.75917
38.1	-0.174669	0.244723	-0.487368	0.47021	-0.154739	0.760022
38.15	-0.17456	0.235116	-0.495912	0.467956	-0.151432	0.771133
38.2	-0.181679	0.22729	-0.498124	0.454277	-0.145035	0.770153
38.25	-0.192826	0.221751	-0.490572	0.465726	-0.14334	0.763388
38.3	-0.191805	0.225894	-0.490288	0.471623	-0.14791	0.75993
38.35	-0.189789	0.231414	-0.495958	0.47199	-0.155139	0.760498
38.4	-0.18611	0.229444	-0.496244	0.464704	-0.160327	0.76451
38.45	-0.192191	0.229004	-0.493468	0.4561	-0.158724	0.770677
38.5	-0.196067	0.228266	-0.505964	0.459916	-0.158307	0.765335
38.55	-0.200141	0.227151	-0.512322	0.466631	-0.158206	0.767255
38.6	-0.19853	0.224017	-0.504284	0.46769	-0.15445	0.758477
38.65	-0.196376	0.227041	-0.494062	0.464484	-0.155775	0.762815
38.7	-0.19607	0.226446	-0.494522	0.459237	-0.155583	0.77264
38.75	-0.190695	0.219937	-0.502872	0.44799	-0.157365	0.772018
38.8	-0.189337	0.222183	-0.508812	0.463669	-0.163557	0.765678
38.85	-0.201411	0.224786	-0.512388	0.472483	-0.159911	0.76421
38.9	-0.209817	0.217684	-0.51814	0.469701	-0.159659	0.760103
38.95	-0.210439	0.219933	-0.517324	0.455459	-0.162284	0.763783
39	-0.204852	0.221411	-0.515346	0.446704	-0.160581	0.76984
39.05	-0.201598	0.22008	-0.508	0.456469	-0.165749	0.7689
39.1	-0.203827	0.220919	-0.508386	0.459634	-0.171961	0.762053
39.15	-0.202753	0.230701	-0.515874	0.460669	-0.171294	0.760383
39.2	-0.211063	0.225389	-0.528124	0.454137	-0.167227	0.75483
39.25	-0.216955	0.219531	-0.526458	0.447521	-0.161792	0.760645
39.3	-0.208889	0.214536	-0.516834	0.448691	-0.16196	0.764805
39.35	-0.205082	0.22083	-0.518766	0.459271	-0.16505	0.766663
39.4	-0.207495	0.219464	-0.516086	0.457191	-0.170537	0.764863
39.45	-0.20768	0.231546	-0.519856	0.445964	-0.170966	0.757753
39.5	-0.216955	0.229171	-0.525588	0.444721	-0.174686	0.751068
39.55	-0.220265	0.21814	-0.534892	0.437487	-0.176036	0.759553
39.6	-0.212386	0.213681	-0.538542	0.450589	-0.177535	0.770995
39.65	-0.213354	0.216494	-0.531772	0.456854	-0.176315	0.761265
39.7	-0.215024	0.212096	-0.524428	0.450296	-0.167699	0.764863
39.75	-0.213695	0.209701	-0.523394	0.4508	-0.167452	0.758642
39.8	-0.217402	0.210041	-0.529046	0.44475	-0.177344	0.755862
39.85	-0.223426	0.208414	-0.533152	0.44345	-0.184879	0.761005
39.9	-0.229097	0.205073	-0.539622	0.44776	-0.189024	0.760038
39.95	-0.22209	0.19799	-0.547234	0.447963	-0.18882	0.761628
40	-0.221863	0.198783	-0.549372	0.441906	-0.18766	0.758275
40.05	-0.225273	0.206294	-0.539042	0.438384	-0.186306	0.758555
40.1	-0.222604	0.20987	-0.537618	0.436523	-0.180066	0.755345
40.15	-0.232243	0.208803	-0.543356	0.454643	-0.183532	0.75613
40.2	-0.241495	0.20014	-0.55023	0.458794	-0.184194	0.755198
40.25	-0.233862	0.192646	-0.551768	0.449507	-0.188119	0.758065
40.3	-0.231357	0.197864	-0.55063	0.439059	-0.195029	0.754053
40.35	-0.234676	0.201197	-0.550678	0.430006	-0.200247	0.75119
40.4	-0.234187	0.210256	-0.553526	0.442804	-0.196787	0.756893
40.45	-0.233332	0.207684	-0.553704	0.450814	-0.192411	0.754918
40.5	-0.235013	0.20101	-0.549592	0.447667	-0.190384	0.754703
40.55	-0.236039	0.191569	-0.55279	0.440291	-0.195345	0.756213
40.6	-0.234211	0.191196	-0.569598	0.431226	-0.197699	0.758527
40.65	-0.229356	0.190431	-0.566878	0.43466	-0.195508	0.759645
40.7	-0.231317	0.18967	-0.561898	0.443216	-0.198029	0.761978
40.75	-0.237892	0.190871	-0.555528	0.446609	-0.203617	0.755175
40.8	-0.239299	0.194254	-0.563316	0.445734	-0.201219	0.753515
40.85	-0.239985	0.195973	-0.57048	0.431154	-0.196981	0.756005
40.9	-0.244061	0.195774	-0.573656	0.426309	-0.199174	0.767068
40.95	-0.237149	0.196274	-0.58069	0.435216	-0.199879	0.76727
41	-0.233027	0.189004	-0.577188	0.438089	-0.202216	0.75258
41.05	-0.237423	0.186039	-0.57251	0.437923	-0.202462	0.751193
41.1	-0.240269	0.189426	-0.571376	0.437557	-0.196786	0.745335
41.15	-0.239216	0.192623	-0.572376	0.431306	-0.192655	0.757272
41.2	-0.245191	0.1918	-0.57361	0.434989	-0.192782	0.760405
41.25	-0.242504	0.197727	-0.574638	0.436306	-0.199401	0.756718
41.3	-0.24259	0.193614	-0.583642	0.436876	-0.203988	0.75171
41.35	-0.250423	0.183563	-0.585552	0.434203	-0.200573	0.750602
41.4	-0.249187	0.187807	-0.58204	0.422734	-0.207378	0.75459
41.45	-0.250384	0.193087	-0.58138	0.418596	-0.20997	0.75696
41.5	-0.250982	0.196643	-0.582504	0.431719	-0.209604	0.75855
41.55	-0.251727	0.190407	-0.585138	0.43755	-0.207669	0.758368
41.6	-0.248623	0.193654	-0.596612	0.430709	-0.204551	0.756175
41.65	-0.247945	0.195691	-0.602326	0.422404	-0.211577	0.747575
41.7	-0.251898	0.200189	-0.585784	0.421453	-0.218076	0.753742
41.75	-0.251047	0.201939	-0.582536	0.428057	-0.22171	0.763255
41.8	-0.247837	0.207841	-0.586528	0.43232	-0.220661	0.757088
41.85	-0.248434	0.201369	-0.592744	0.42511	-0.21663	0.752005
41.9	-0.25475	0.191971	-0.590766	0.424226	-0.215169	0.752745
41.95	-0.254947	0.192751	-0.596394	0.419811	-0.218068	0.75273
42	-0.256358	0.194019	-0.604484	0.427393	-0.223237	0.754455
42.05	-0.261845	0.19026	-0.602712	0.434767	-0.223221	0.75471
42.1	-0.26511	0.189233	-0.600788	0.429754	-0.222717	0.746183
42.15	-0.259733	0.191213	-0.597128	0.42143	-0.222737	0.747058
42.2	-0.256728	0.190826	-0.598142	0.414636	-0.22623	0.74722
42.25	-0.260608	0.20156	-0.603386	0.412634	-0.224337	0.755445
42.3	-0.264528	0.194574	-0.609992	0.419377	-0.223776	0.756025
42.35	-0.263494	0.184757	-0.612246	0.427321	-0.224873	0.75696
42.4	-0.270096	0.183606	-0.608722	0.422579	-0.226825	0.75581
42.45	-0.267505	0.186797	-0.613458	0.420094	-0.230301	0.750743
42.5	-0.262615	0.19049	-0.60706	0.419359	-0.229546	0.74924
42.55	-0.264331	0.195291	-0.610878	0.415823	-0.229139	0.756397
42.6	-0.267919	0.194114	-0.611568	0.41995	-0.230324	0.762663
42.65	-0.272582	0.191774	-0.62075	0.422567	-0.229124	0.758933
42.7	-0.267788	0.187913	-0.621618	0.419396	-0.229447	0.745677
42.75	-0.273116	0.190186	-0.61153	0.410634	-0.236809	0.74102
42.8	-0.274372	0.187963	-0.61112	0.413894	-0.23521	0.741485
42.85	-0.273663	0.185786	-0.61774	0.422264	-0.235444	0.754983
42.9	-0.278247	0.187759	-0.621456	0.426583	-0.236107	0.76395
42.95	-0.280048	0.188814	-0.625416	0.423589	-0.235326	0.747165
43	-0.278337	0.186673	-0.626154	0.41874	-0.229736	0.744158
43.05	-0.274807	0.192426	-0.633684	0.41324	-0.23111	0.743425
43.1	-0.278763	0.201504	-0.627182	0.417507	-0.235642	0.745743
43.15	-0.279486	0.18916	-0.628218	0.411341	-0.23885	0.752798
43.2	-0.279476	0.183409	-0.625218	0.418436	-0.241665	0.753323
43.25	-0.289624	0.185	-0.628232	0.42153	-0.244599	0.749863
43.3	-0.284945	0.185087	-0.63525	0.41798	-0.246426	0.748093
43.35	-0.28275	0.18124	-0.638252	0.423221	-0.243664	0.746858
43.4	-0.285129	0.18323	-0.642962	0.426306	-0.241726	0.749143
43.45	-0.283481	0.180334	-0.644424	0.416083	-0.245294	0.748755
43.5	-0.282654	0.170986	-0.643744	0.414059	-0.240405	0.753613
43.55	-0.282914	0.177136	-0.642196	0.408857	-0.243951	0.752985
43.6	-0.278575	0.181721	-0.640732	0.415203	-0.24635	0.747753
43.65	-0.289604	0.177939	-0.646588	0.417109	-0.246577	0.756245
43.7	-0.292564	0.171054	-0.64402	0.411059	-0.246357	0.755255
43.75	-0.289122	0.1713	-0.64372	0.415861	-0.243012	0.756593
43.8	-0.288593	0.171756	-0.64379	0.413236	-0.24287	0.748623
43.85	-0.290503	0.168166	-0.64771	0.410099	-0.250764	0.744847
43.9	-0.295812	0.173174	-0.650518	0.41486	-0.253126	0.752723
43.95	-0.298526	0.180101	-0.65631	0.416769	-0.246412	0.758513
44	-0.304908	0.17356	-0.656942	0.414011	-0.245547	0.754882
44.05	-0.299111	0.16753	-0.657294	0.415361	-0.247924	0.746788
44.1	-0.294864	0.173631	-0.659012	0.407546	-0.2463	0.741078
44.15	-0.298613	0.174743	-0.656178	0.412383	-0.24943	0.747368
44.2	-0.30508	0.170493	-0.651638	0.419161	-0.253508	0.755478
44.25	-0.303554	0.16861	-0.652704	0.418623	-0.256391	0.750455
44.3	-0.304027	0.164223	-0.659002	0.414233	-0.259121	0.745635
44.35	-0.313744	0.164606	-0.662412	0.409751	-0.260656	0.743385
44.4	-0.308895	0.171381	-0.664224	0.410134	-0.255612	0.746305
44.45	-0.304061	0.175714	-0.66501	0.409693	-0.248704	0.751623
44.5	-0.308726	0.164184	-0.664552	0.408467	-0.24358	0.761223
44.55	-0.314257	0.163766	-0.66615	0.410181	-0.249154	0.767835
44.6	-0.305598	0.164751	-0.667588	0.408294	-0.253599	0.75766
44.65	-0.31456	0.158573	-0.668564	0.404944	-0.258154	0.743355
44.7	-0.322571	0.163496	-0.669632	0.417201	-0.262051	0.74365
44.75	-0.321782	0.163741	-0.66983	0.413566	-0.260138	0.751215
44.8	-0.321551	0.16242	-0.675402	0.410463	-0.257124	0.756968
44.85	-0.316505	0.160583	-0.672116	0.406386	-0.252756	0.75959
44.9	-0.316913	0.157136	-0.67583	0.40677	-0.251556	0.752782
44.95	-0.321977	0.16285	-0.675804	0.41196	-0.251789	0.744855
45	-0.32556	0.163031	-0.680578	0.409614	-0.246776	0.748837
45.05	-0.321534	0.156597	-0.683434	0.40717	-0.246151	0.754172
45.1	-0.327369	0.15757	-0.689204	0.416016	-0.252107	0.752185
45.15	-0.331796	0.153177	-0.686246	0.41319	-0.257735	0.752172
45.2	-0.331098	0.15255	-0.67262	0.412899	-0.252969	0.746033
45.25	-0.328774	0.155659	-0.673198	0.413901	-0.252394	0.748453
45.3	-0.328167	0.157726	-0.673718	0.411523	-0.257511	0.752938
45.35	-0.322711	0.157549	-0.675454	0.411586	-0.255844	0.750385
45.4	-0.322603	0.163126	-0.678272	0.410916	-0.251427	0.749035
45.45	-0.330596	0.160749	-0.68021	0.405646	-0.252609	0.753543
45.5	-0.331933	0.155613	-0.682164	0.416544	-0.254575	0.74588
45.55	-0.323751	0.158969	-0.684552	0.4187	-0.256539	0.74542
45.6	-0.319202	0.153157	-0.682572	0.40882	-0.253419	0.752045
45.65	-0.323055	0.149289	-0.676064	0.410339	-0.261997	0.752277
45.7	-0.32464	0.159517	-0.684388	0.400367	-0.261462	0.749863
45.75	-0.321271	0.1671	-0.687332	0.40574	-0.261125	0.744405
45.8	-0.322261	0.163156	-0.689898	0.409699	-0.265237	0.738165
45.85	-0.326706	0.1531	-0.688366	0.412301	-0.262546	0.753413
45.9	-0.326601	0.155803	-0.689492	0.408243	-0.258834	0.751637
45.95	-0.322685	0.15288	-0.68897	0.408413	-0.258315	0.745465
46	-0.325187	0.14674	-0.68651	0.409799	-0.262559	0.740592
46.05	-0.327309	0.148091	-0.688982	0.414119	-0.26899	0.7349
46.1	-0.337781	0.148526	-0.697312	0.407833	-0.268189	0.74954
46.15	-0.33861	0.145836	-0.697816	0.401954	-0.266956	0.7543
46.2	-0.339814	0.145574	-0.691822	0.403889	-0.269292	0.75231
46.25	-0.334876	0.153763	-0.682766	0.407509	-0.268167	0.753897
46.3	-0.333802	0.152244	-0.693126	0.412439	-0.27443	0.752567
46.35	-0.330287	0.150127	-0.701958	0.408449	-0.270362	0.748695
46.4	-0.337086	0.144404	-0.703716	0.40528	-0.264377	0.748777
46.45	-0.338429	0.142527	-0.69782	0.409653	-0.265952	0.752168
46.5	-0.333329	0.146507	-0.700372	0.409181	-0.267711	0.756675
46.55	-0.336703	0.148374	-0.701424	0.410487	-0.27242	0.74768
46.6	-0.333162	0.154209	-0.701052	0.411576	-0.27245	0.749213
46.65	-0.33125	0.148449	-0.689732	0.40408	-0.267972	0.746192
46.7	-0.335372	0.14502	-0.697536	0.409114	-0.273297	0.750933
46.75	-0.339639	0.145159	-0.706232	0.405067	-0.277909	0.75366
46.8	-0.337858	0.148151	-0.708052	0.413556	-0.276387	0.755007
46.85	-0.339605	0.151621	-0.701936	0.419024	-0.270394	0.7552
46.9	-0.345252	0.147464	-0.706698	0.415269	-0.271661	0.75137
46.95	-0.339395	0.140857	-0.706574	0.408011	-0.273152	0.745498
47	-0.343186	0.140397	-0.703082	0.403599	-0.27514	0.748923
47.05	-0.348345	0.14192	-0.707152	0.409189	-0.27936	0.7489
47.1	-0.354192	0.150163	-0.7086	0.413861	-0.28375	0.751487
47.15	-0.352791	0.15539	-0.710814	0.41243	-0.286222	0.757308
47.2	-0.344902	0.152789	-0.70613	0.410379	-0.284567	0.756585
47.25	-0.348742	0.141776	-0.70453	0.40716	-0.280035	0.749758
47.3	-0.349828	0.140311	-0.710956	0.405829	-0.280709	0.744965
47.35	-0.353893	0.141874	-0.711812	0.415317	-0.274846	0.749668
47.4	-0.355967	0.141174	-0.714164	0.418049	-0.274235	0.750838
47.45	-0.353735	0.146834	-0.712842	0.411841	-0.281419	0.75464
47.5	-0.350019	0.153286	-0.714434	0.401604	-0.288026	0.75143
47.55	-0.350587	0.146067	-0.71565	0.392831	-0.288434	0.74345
47.6	-0.351584	0.13911	-0.710182	0.405853	-0.28726	0.746615
47.65	-0.356932	0.13425	-0.704252	0.410163	-0.2878	0.744255
47.7	-0.360726	0.136173	-0.711228	0.406463	-0.286152	0.74097
47.75	-0.358648	0.141727	-0.71778	0.408709	-0.279401	0.7469
47.8	-0.35443	0.145879	-0.719898	0.404371	-0.276921	0.748533
47.85	-0.350231	0.140989	-0.712626	0.404394	-0.27942	0.745815
47.9	-0.348418	0.137087	-0.711802	0.408591	-0.285022	0.747503
47.95	-0.346302	0.130774	-0.715048	0.410401	-0.29	0.749665
48	-0.349683	0.136369	-0.716812	0.407764	-0.288867	0.741688
48.05	-0.360483	0.139203	-0.712516	0.407079	-0.284764	0.75367
48.1	-0.359056	0.136041	-0.716974	0.403944	-0.281642	0.75566
48.15	-0.352621	0.140813	-0.725954	0.409293	-0.286755	0.752313
48.2	-0.347564	0.140431	-0.728522	0.417969	-0.291036	0.744115
48.25	-0.344285	0.13065	-0.718962	0.409773	-0.288134	0.749467
48.3	-0.346139	0.127476	-0.717402	0.407637	-0.290131	0.748232
48.35	-0.357792	0.131166	-0.724982	0.405577	-0.285933	0.749518
48.4	-0.355016	0.131941	-0.719104	0.40353	-0.287147	0.74833
48.45	-0.35089	0.128107	-0.725138	0.406277	-0.287255	0.751632
48.5	-0.350971	0.129886	-0.727774	0.410551	-0.287082	0.7514
48.55	-0.355113	0.134327	-0.734252	0.408634	-0.290384	0.746735
48.6	-0.355578	0.130524	-0.723768	0.404307	-0.295334	0.75131
48.65	-0.357313	0.130989	-0.718424	0.405313	-0.297114	0.75182
48.7	-0.363592	0.131343	-0.72161	0.4146	-0.294855	0.746388
48.75	-0.361653	0.126641	-0.727586	0.41259	-0.290355	0.748017
48.8	-0.359534	0.129327	-0.729328	0.403627	-0.288414	0.741845
48.85	-0.362946	0.137149	-0.731568	0.401179	-0.28401	0.745388
48.9	-0.360617	0.134784	-0.735288	0.397096	-0.28483	0.75446
48.95	-0.357043	0.132086	-0.73306	0.406713	-0.292914	0.750672
49	-0.355833	0.132779	-0.726604	0.408393	-0.293779	0.74807
49.05	-0.359287	0.131547	-0.722864	0.405496	-0.293439	0.747893
49.1	-0.363487	0.133041	-0.714114	0.410957	-0.297212	0.751347
49.15	-0.362152	0.132067	-0.727856	0.404604	-0.294185	0.761205
49.2	-0.361885	0.13075	-0.735594	0.40058	-0.295945	0.761583
49.25	-0.367151	0.121623	-0.734872	0.403776	-0.297686	0.756248
49.3	-0.366145	0.11688	-0.727272	0.410464	-0.29941	0.75556
49.35	-0.364619	0.12623	-0.730498	0.406777	-0.292615	0.751828
49.4	-0.365454	0.13698	-0.731964	0.405989	-0.294037	0.755923
49.45	-0.372971	0.136117	-0.729154	0.403669	-0.301271	0.759495
49.5	-0.372613	0.135319	-0.732638	0.411194	-0.301959	0.758297
49.55	-0.369233	0.135039	-0.741716	0.412123	-0.29885	0.759077
49.6	-0.369271	0.124276	-0.742568	0.407834	-0.299646	0.759528
49.65	-0.365887	0.124193	-0.73422	0.411617	-0.306906	0.752805
49.7	-0.361623	0.128559	-0.731456	0.401926	-0.305786	0.755548
49.75	-0.366463	0.126904	-0.739826	0.406534	-0.305243	0.763065
49.8	-0.371841	0.127171	-0.74221	0.408951	-0.3015	0.759955
49.85	-0.370145	0.13061	-0.738652	0.409526	-0.29925	0.757495
49.9	-0.36926	0.13442	-0.743046	0.40872	-0.301831	0.754835
49.95	-0.367029	0.132184	-0.747776	0.406954	-0.300362	0.75779
50	-0.366769	0.123501	-0.74159	0.405237	-0.306355	0.761535
50.05	-0.369766	0.11655	-0.735268	0.407959	-0.31313	0.76314
50.1	-0.377878	0.123654	-0.736968	0.410087	-0.31014	0.76069
50.15	-0.375024	0.124791	-0.743498	0.406791	-0.312002	0.756843
50.2	-0.370047	0.134391	-0.74632	0.406284	-0.31287	0.75948
50.25	-0.366588	0.141591	-0.752654	0.407376	-0.305559	0.763732
50.3	-0.368019	0.137083	-0.754386	0.414811	-0.300936	0.762068
50.35	-0.37144	0.129186	-0.746058	0.411677	-0.30262	0.763045
50.4	-0.376903	0.122626	-0.74381	0.410179	-0.310591	0.767823
50.45	-0.372051	0.129939	-0.746306	0.415374	-0.310534	0.763857
50.5	-0.373118	0.130414	-0.751992	0.41049	-0.310344	0.761853
50.55	-0.376357	0.123069	-0.75478	0.408189	-0.311722	0.76198
50.6	-0.369819	0.117081	-0.749172	0.415279	-0.313587	0.765488
50.65	-0.374393	0.120804	-0.74618	0.413387	-0.314805	0.767692
50.7	-0.381411	0.122516	-0.748586	0.40654	-0.312505	0.763983
50.75	-0.374112	0.131477	-0.75018	0.40907	-0.308569	0.762305
50.8	-0.368866	0.127731	-0.753062	0.406907	-0.304857	0.765265
50.85	-0.37479	0.124207	-0.75469	0.416347	-0.306609	0.769308
50.9	-0.374154	0.12076	-0.756076	0.413177	-0.309549	0.7673
50.95	-0.372084	0.117633	-0.749026	0.410117	-0.31199	0.76587
51	-0.382123	0.126674	-0.749732	0.413663	-0.311837	0.763988
51.05	-0.375347	0.131996	-0.751272	0.409104	-0.31603	0.767578
51.1	-0.367557	0.127856	-0.750694	0.40815	-0.318404	0.768033
51.15	-0.375888	0.128821	-0.75376	0.411929	-0.321454	0.76526
51.2	-0.377689	0.127341	-0.761422	0.407907	-0.323175	0.766258
51.25	-0.373549	0.121357	-0.76142	0.41178	-0.318941	0.766795
51.3	-0.371689	0.13105	-0.75406	0.40716	-0.315731	0.762033
51.35	-0.382756	0.125479	-0.753874	0.414	-0.318106	0.76997
51.4	-0.379547	0.114791	-0.759848	0.41803	-0.320001	0.774453
51.45	-0.372573	0.121461	-0.75674	0.414179	-0.316419	0.765313
51.5	-0.376447	0.124709	-0.752334	0.404727	-0.325292	0.770898
51.55	-0.37868	0.128389	-0.755792	0.41289	-0.325321	0.768912
51.6	-0.371233	0.133969	-0.762208	0.41324	-0.324374	0.76772
51.65	-0.37696	0.135064	-0.760366	0.41629	-0.324449	0.772968
51.7	-0.382593	0.134657	-0.761398	0.411796	-0.320474	0.782795
51.75	-0.378668	0.123577	-0.753798	0.408636	-0.31143	0.78104
51.8	-0.375988	0.126964	-0.761344	0.409307	-0.313295	0.77534
51.85	-0.379469	0.135906	-0.764032	0.407391	-0.320455	0.768025
51.9	-0.382441	0.140037	-0.76448	0.41667	-0.323313	0.77588
51.95	-0.383843	0.12948	-0.761398	0.419947	-0.327864	0.77876
52	-0.387408	0.125526	-0.760504	0.411947	-0.327142	0.776173
52.05	-0.382276	0.127684	-0.761002	0.405207	-0.321896	0.778485
52.1	-0.380445	0.126149	-0.760556	0.405159	-0.318596	0.772025
52.15	-0.376767	0.126677	-0.762862	0.412094	-0.318536	0.766218
52.2	-0.384043	0.130039	-0.768138	0.421387	-0.319835	0.771773
52.25	-0.381264	0.124713	-0.774272	0.418574	-0.320444	0.775255
52.3	-0.384858	0.127154	-0.770198	0.413199	-0.321284	0.771818
52.35	-0.385092	0.126893	-0.766844	0.412651	-0.320994	0.76799
52.4	-0.37906	0.125951	-0.766908	0.403927	-0.320787	0.770172
52.45	-0.382321	0.121337	-0.769618	0.409454	-0.323395	0.769535
52.5	-0.388324	0.121984	-0.767014	0.411697	-0.322022	0.76976
52.55	-0.386306	0.131663	-0.76636	0.407389	-0.317159	0.771593
52.6	-0.383293	0.130933	-0.771528	0.407611	-0.32066	0.764827
52.65	-0.385186	0.131436	-0.77782	0.404504	-0.323455	0.761143
52.7	-0.387146	0.131051	-0.772822	0.412861	-0.317212	0.765613
52.75	-0.38281	0.120821	-0.774536	0.41514	-0.315322	0.773035
52.8	-0.382355	0.117504	-0.774254	0.403677	-0.319347	0.766633
52.85	-0.389934	0.123703	-0.779522	0.407617	-0.318995	0.766895
52.9	-0.383816	0.125559	-0.773714	0.403249	-0.318962	0.762485
52.95	-0.38059	0.133117	-0.773484	0.407909	-0.322756	0.75668
53	-0.390608	0.134176	-0.77358	0.415703	-0.325846	0.765043
53.05	-0.39037	0.1277	-0.779792	0.411223	-0.32958	0.778863
53.1	-0.385662	0.131447	-0.780044	0.406664	-0.329711	0.767717
53.15	-0.387571	0.124136	-0.776698	0.410159	-0.323199	0.769622
53.2	-0.388685	0.127983	-0.77627	0.408994	-0.315584	0.76289
53.25	-0.386026	0.130903	-0.779242	0.416147	-0.313742	0.766018
53.3	-0.385894	0.125089	-0.785056	0.41893	-0.322061	0.77669
53.35	-0.392046	0.130781	-0.781114	0.406393	-0.327754	0.775803
53.4	-0.387499	0.13025	-0.778942	0.404996	-0.327934	0.772818
53.45	-0.386685	0.126979	-0.782118	0.399953	-0.330471	0.775028
53.5	-0.387788	0.128934	-0.777826	0.411547	-0.329569	0.76877
53.55	-0.386507	0.127804	-0.77293	0.41433	-0.325837	0.772948
53.6	-0.39116	0.115567	-0.779634	0.411631	-0.326209	0.774198
53.65	-0.387324	0.117377	-0.788108	0.40596	-0.321626	0.782165
53.7	-0.385152	0.122151	-0.785278	0.399059	-0.322504	0.78011
53.75	-0.394954	0.12371	-0.781174	0.400927	-0.325196	0.7787
53.8	-0.395413	0.1285	-0.780186	0.408804	-0.332032	0.769802
53.85	-0.397091	0.126741	-0.785476	0.409423	-0.335779	0.768595
53.9	-0.392375	0.126276	-0.78452	0.405557	-0.328486	0.768177
53.95	-0.385998	0.128833	-0.781928	0.392283	-0.324022	0.778272
54	-0.386617	0.136476	-0.782958	0.400061	-0.326966	0.77558
54.05	-0.3939	0.133051	-0.787124	0.412986	-0.330357	0.770958
54.1	-0.394443	0.127454	-0.786134	0.409959	-0.331033	0.773647
54.15	-0.39137	0.123401	-0.784998	0.40641	-0.329119	0.77487
54.2	-0.391606	0.128304	-0.787118	0.405704	-0.325957	0.769433
54.25	-0.387938	0.127066	-0.795784	0.397106	-0.322812	0.774183
54.3	-0.386177	0.133039	-0.792326	0.403384	-0.323129	0.780323
54.35	-0.391598	0.135947	-0.794078	0.409614	-0.322699	0.77365
54.4	-0.400029	0.125104	-0.792538	0.407599	-0.323949	0.77589
54.45	-0.398044	0.119627	-0.799168	0.412654	-0.326124	0.77149
54.5	-0.39253	0.128291	-0.79318	0.404861	-0.325312	0.768835
54.55	-0.388143	0.132489	-0.783996	0.407441	-0.325144	0.77007
54.6	-0.387073	0.132043	-0.78605	0.413947	-0.329649	0.78323
54.65	-0.388994	0.1297	-0.797358	0.41022	-0.324786	0.78112
54.7	-0.388183	0.131176	-0.799736	0.408299	-0.324855	0.773363
54.75	-0.391174	0.130246	-0.795282	0.399534	-0.32393	0.76676
54.8	-0.391499	0.12968	-0.7968	0.408354	-0.330652	0.765832
54.85	-0.395001	0.131551	-0.802676	0.415971	-0.330045	0.765435
54.9	-0.391122	0.127907	-0.798184	0.41267	-0.32915	0.776025
54.95	-0.385979	0.120756	-0.783884	0.412744	-0.331926	0.7802
55	-0.387746	0.127926	-0.78907	0.409639	-0.333137	0.775772
55.05	-0.40175	0.122489	-0.789996	0.404021	-0.32769	0.76808
55.1	-0.404935	0.117994	-0.788972	0.408466	-0.32377	0.769293
55.15	-0.397472	0.116766	-0.793198	0.408653	-0.324704	0.771168
55.2	-0.394223	0.12712	-0.792664	0.407481	-0.331117	0.781992
55.25	-0.391405	0.125179	-0.794046	0.408833	-0.331495	0.781538
55.3	-0.387641	0.124146	-0.795202	0.403676	-0.333064	0.773973
55.35	-0.39054	0.127859	-0.795196	0.407821	-0.333125	0.770375
55.4	-0.400892	0.130469	-0.78749	0.414801	-0.334177	0.768317
55.45	-0.39785	0.1303	-0.792276	0.412827	-0.33378	0.778053
55.5	-0.394081	0.134824	-0.791916	0.407021	-0.333055	0.783155
55.55	-0.390905	0.135131	-0.794908	0.398009	-0.329092	0.779975
55.6	-0.388778	0.126173	-0.79142	0.405436	-0.327909	0.774883
55.65	-0.386678	0.128134	-0.799454	0.407909	-0.334497	0.778647
55.7	-0.391184	0.141526	-0.799512	0.412363	-0.337979	0.778015
55.75	-0.40084	0.140226	-0.798156	0.42018	-0.33382	0.77932
55.8	-0.401264	0.137573	-0.796668	0.413683	-0.331579	0.781868
55.85	-0.397172	0.142586	-0.800294	0.409081	-0.329862	0.778903
55.9	-0.400945	0.138957	-0.79875	0.409666	-0.332715	0.779057
55.95	-0.39072	0.134194	-0.793788	0.40923	-0.334995	0.778163
56	-0.387854	0.134267	-0.79181	0.408514	-0.332556	0.77574
56.05	-0.39033	0.137344	-0.800002	0.406601	-0.329081	0.782793
56.1	-0.401984	0.132681	-0.801044	0.406763	-0.328411	0.78892
56.15	-0.391673	0.133849	-0.796864	0.412804	-0.327106	0.78513
56.2	-0.391841	0.137331	-0.79748	0.411009	-0.330875	0.785843
56.25	-0.393367	0.136916	-0.799368	0.408371	-0.336169	0.788728
56.3	-0.390724	0.129347	-0.798304	0.414107	-0.338511	0.795335
56.35	-0.388874	0.132017	-0.80087	0.409956	-0.33692	0.793558
56.4	-0.393786	0.135279	-0.805842	0.414027	-0.336306	0.790922
56.45	-0.397305	0.130719	-0.80192	0.414609	-0.340597	0.781765
56.5	-0.39072	0.128763	-0.796958	0.413089	-0.338849	0.78125
56.55	-0.391262	0.134183	-0.795958	0.416397	-0.330281	0.787055
56.6	-0.391866	0.13919	-0.797644	0.41265	-0.331557	0.799243
56.65	-0.391452	0.136494	-0.796564	0.412954	-0.335994	0.797445
56.7	-0.388744	0.140461	-0.800902	0.420871	-0.337566	0.79623
56.75	-0.397368	0.138471	-0.803148	0.41673	-0.339606	0.788192
56.8	-0.400046	0.132859	-0.802336	0.412834	-0.340948	0.788403
56.85	-0.397553	0.137147	-0.800044	0.409123	-0.338864	0.79021
56.9	-0.402509	0.13767	-0.799742	0.403703	-0.33306	0.800177
56.95	-0.391376	0.128729	-0.795642	0.413047	-0.336565	0.812903
57	-0.395284	0.126169	-0.793286	0.41619	-0.343447	0.798313
57.05	-0.398904	0.13259	-0.80071	0.41876	-0.339744	0.7942
57.1	-0.394615	0.144157	-0.811286	0.417359	-0.33972	0.791948
57.15	-0.401112	0.14464	-0.803868	0.41363	-0.343654	0.794345
57.2	-0.404438	0.139617	-0.798646	0.420006	-0.345395	0.801217
57.25	-0.39716	0.134233	-0.80233	0.420469	-0.343072	0.801627
57.3	-0.394106	0.138156	-0.800802	0.420457	-0.341754	0.796408
57.35	-0.393102	0.134773	-0.801674	0.42026	-0.34613	0.787933
57.4	-0.39763	0.13626	-0.80592	0.407449	-0.344644	0.794645
57.45	-0.399485	0.140911	-0.798646	0.424481	-0.34632	0.79978
57.5	-0.394828	0.145421	-0.796558	0.423976	-0.345796	0.80338
57.55	-0.390762	0.135481	-0.80005	0.421034	-0.339917	0.80676
57.6	-0.392925	0.127421	-0.802572	0.420697	-0.34132	0.807013
57.65	-0.39094	0.128657	-0.798002	0.422073	-0.34176	0.800265
57.7	-0.386479	0.126804	-0.79814	0.421081	-0.344618	0.801168
57.75	-0.39037	0.131709	-0.803174	0.420233	-0.348329	0.802163
57.8	-0.392106	0.13728	-0.80267	0.420791	-0.350042	0.808027
57.85	-0.391528	0.138714	-0.803398	0.420536	-0.351649	0.808995
57.9	-0.39091	0.130877	-0.804536	0.420323	-0.349425	0.809713
57.95	-0.39317	0.140749	-0.800138	0.420146	-0.348364	0.800343
58	-0.390246	0.144677	-0.799038	0.430217	-0.343741	0.801852
58.05	-0.388258	0.139056	-0.795842	0.434796	-0.340684	0.805153
58.1	-0.396416	0.134857	-0.800448	0.428293	-0.346069	0.808415
58.15	-0.398587	0.134266	-0.805858	0.418186	-0.349081	0.800283
58.2	-0.397656	0.13772	-0.804924	0.414951	-0.347955	0.802747
58.25	-0.399793	0.135004	-0.803666	0.429323	-0.353201	0.80414
58.3	-0.395953	0.137784	-0.803046	0.43142	-0.354623	0.80608
58.35	-0.391925	0.141553	-0.805132	0.430864	-0.347264	0.808315
58.4	-0.394607	0.137266	-0.799918	0.427434	-0.342295	0.80656
58.45	-0.397951	0.138387	-0.797238	0.419923	-0.341114	0.801247
58.5	-0.397137	0.145601	-0.80306	0.425361	-0.341417	0.804288
58.55	-0.39776	0.14352	-0.80756	0.429133	-0.34696	0.807143
58.6	-0.396177	0.14352	-0.805864	0.434193	-0.351427	0.813257
58.65	-0.389852	0.14184	-0.799432	0.42455	-0.353312	0.809415
58.7	-0.394092	0.138964	-0.803984	0.413499	-0.356216	0.805287
58.75	-0.397925	0.147413	-0.805298	0.419369	-0.351305	0.804215
58.8	-0.394996	0.14826	-0.804144	0.429529	-0.348957	0.804207
58.85	-0.393088	0.155506	-0.80526	0.43169	-0.354482	0.806778
58.9	-0.389616	0.145114	-0.799082	0.42909	-0.355179	0.817115
58.95	-0.398391	0.141484	-0.804076	0.422126	-0.351022	0.815783
59	-0.397729	0.139804	-0.804184	0.416036	-0.346044	0.80732
59.05	-0.394446	0.142651	-0.801998	0.427757	-0.345764	0.80592
59.1	-0.397556	0.151889	-0.802518	0.425997	-0.348619	0.806245
59.15	-0.396583	0.155623	-0.804342	0.427087	-0.348672	0.815097
59.2	-0.400833	0.151756	-0.809716	0.42864	-0.352424	0.816415
59.25	-0.397629	0.15108	-0.805544	0.41763	-0.351752	0.816748
59.3	-0.396702	0.152016	-0.806308	0.424829	-0.349887	0.812825
59.35	-0.401121	0.151259	-0.809598	0.43581	-0.352541	0.815537
59.4	-0.393788	0.146486	-0.806008	0.439554	-0.355084	0.81119
59.45	-0.394443	0.14979	-0.798912	0.43521	-0.349637	0.815163
59.5	-0.396083	0.146836	-0.805612	0.42744	-0.34738	0.818985
59.55	-0.39613	0.14611	-0.810204	0.430827	-0.349302	0.82318
59.6	-0.396805	0.156951	-0.808882	0.434153	-0.355914	0.824823
59.65	-0.396554	0.162109	-0.812	0.436457	-0.358602	0.817045
59.7	-0.395115	0.160214	-0.806492	0.436843	-0.360402	0.822618
59.75	-0.395242	0.150083	-0.809464	0.426187	-0.357145	0.824828
59.8	-0.394878	0.154151	-0.814066	0.431744	-0.354779	0.820657
59.85	-0.392348	0.158396	-0.81471	0.436853	-0.349519	0.81706
59.9	-0.389292	0.157996	-0.806294	0.442451	-0.351296	0.825817
59.95	-0.392162	0.16099	-0.811034	0.444011	-0.347906	0.827635
60	-0.393982	0.158134	-0.816362	0.436057	-0.350981	0.830595
60.05	-0.390776	0.14205	-0.813418	0.42184	-0.350279	0.828892
60.1	-0.392115	0.146489	-0.805516	0.431027	-0.349909	0.81996
60.15	-0.39286	0.151956	-0.81281	0.442829	-0.354604	0.824893
60.2	-0.384233	0.148286	-0.814426	0.44582	-0.35153	0.824583
60.25	-0.386326	0.155159	-0.810624	0.439507	-0.348269	0.82963
60.3	-0.391112	0.159156	-0.807936	0.43384	-0.351691	0.835473
60.35	-0.392793	0.156584	-0.80996	0.434686	-0.349542	0.830762
60.4	-0.38541	0.152631	-0.807796	0.437163	-0.345874	0.824363
60.45	-0.380598	0.157584	-0.801788	0.438579	-0.349047	0.827955
60.5	-0.387717	0.15894	-0.803724	0.442427	-0.349145	0.826965
60.55	-0.389332	0.163641	-0.811612	0.438769	-0.350057	0.83462
60.6	-0.390876	0.16	-0.810194	0.434303	-0.348329	0.833357
60.65	-0.39492	0.1638	-0.808344	0.432849	-0.3487	0.829685
60.7	-0.393158	0.16354	-0.808208	0.438417	-0.348014	0.825673
60.75	-0.390849	0.165421	-0.811384	0.44766	-0.350039	0.82403
60.8	-0.393412	0.16427	-0.813956	0.441167	-0.351061	0.827915
60.85	-0.396243	0.157136	-0.809566	0.44208	-0.350477	0.83624
60.9	-0.395472	0.153599	-0.808378	0.442611	-0.347189	0.837205
60.95	-0.397458	0.160279	-0.802422	0.439849	-0.340955	0.82474
61	-0.395052	0.171049	-0.805642	0.441849	-0.34282	0.82502
61.05	-0.394574	0.171484	-0.807938	0.443036	-0.346477	0.823883
61.1	-0.393211	0.170207	-0.806052	0.444439	-0.345611	0.834318
61.15	-0.40233	0.170483	-0.80429	0.4484	-0.342959	0.83637
61.2	-0.402084	0.17175	-0.810868	0.446566	-0.341794	0.830578
61.25	-0.398924	0.173713	-0.813962	0.443937	-0.344889	0.827653
61.3	-0.401958	0.171343	-0.807562	0.447974	-0.347566	0.828335
61.35	-0.404417	0.16955	-0.804506	0.43767	-0.343846	0.828907
61.4	-0.398556	0.168639	-0.80601	0.434654	-0.342985	0.838655
61.45	-0.395455	0.168706	-0.8065	0.442614	-0.348406	0.840888
61.5	-0.392544	0.170737	-0.803382	0.442149	-0.350115	0.836163
61.55	-0.398729	0.173926	-0.803248	0.444427	-0.350462	0.83442
61.6	-0.399085	0.167471	-0.813866	0.442147	-0.351327	0.83512
61.65	-0.397716	0.165099	-0.813002	0.444731	-0.345099	0.840803
61.7	-0.400103	0.161833	-0.809824	0.445136	-0.344301	0.843227
61.75	-0.391608	0.162707	-0.803406	0.441337	-0.341304	0.847495
61.8	-0.384206	0.166519	-0.799244	0.43999	-0.349791	0.836778
61.85	-0.389328	0.163284	-0.803138	0.440527	-0.348362	0.841358
61.9	-0.397811	0.17406	-0.802892	0.443284	-0.342019	0.84512
61.95	-0.396377	0.182069	-0.81025	0.442551	-0.343224	0.847948
62	-0.395803	0.176824	-0.814186	0.443644	-0.341501	0.850698
62.05	-0.395163	0.17568	-0.813596	0.444944	-0.344805	0.845008
62.1	-0.395618	0.173989	-0.809508	0.449299	-0.344981	0.83237
62.15	-0.397105	0.172723	-0.802948	0.443294	-0.34311	0.83631
62.2	-0.395467	0.161487	-0.804346	0.445434	-0.350436	0.8449
62.25	-0.395572	0.16882	-0.811608	0.442656	-0.351425	0.845323
62.3	-0.404774	0.171163	-0.814476	0.437519	-0.349886	0.844245
62.35	-0.40608	0.173713	-0.806148	0.440264	-0.345491	0.840592
62.4	-0.397778	0.175909	-0.808362	0.439754	-0.344439	0.834615
62.45	-0.397078	0.179457	-0.812862	0.44655	-0.344821	0.831395
62.5	-0.402005	0.17325	-0.808644	0.442356	-0.346422	0.842515
62.55	-0.397342	0.167506	-0.80617	0.448429	-0.346287	0.859835
62.6	-0.399629	0.175941	-0.812658	0.451541	-0.348695	0.859185
62.65	-0.409943	0.175771	-0.820302	0.440844	-0.348571	0.851923
62.7	-0.409414	0.172743	-0.811984	0.442423	-0.348489	0.837845
62.75	-0.404108	0.176614	-0.812278	0.447833	-0.34716	0.841578
62.8	-0.398191	0.183104	-0.816142	0.450837	-0.338699	0.849225
62.85	-0.397696	0.179429	-0.810114	0.448169	-0.333631	0.855485
62.9	-0.397896	0.16761	-0.8059	0.444433	-0.339151	0.854085
62.95	-0.402709	0.170647	-0.809938	0.4442	-0.339514	0.834853
63	-0.403887	0.174506	-0.817586	0.450691	-0.342542	0.8372
63.05	-0.396302	0.170023	-0.824084	0.453767	-0.341226	0.841533
63.1	-0.400304	0.168924	-0.818134	0.449534	-0.340394	0.840933
63.15	-0.402378	0.173137	-0.811604	0.44682	-0.341146	0.843578
63.2	-0.399077	0.16924	-0.812132	0.446334	-0.340548	0.851958
63.25	-0.401185	0.171544	-0.814002	0.449636	-0.340607	0.844153
63.3	-0.405371	0.179014	-0.810498	0.45115	-0.338936	0.84609
63.35	-0.406982	0.177703	-0.80608	0.45486	-0.338594	0.84633
63.4	-0.401914	0.18032	-0.813508	0.460304	-0.338987	0.849273
63.45	-0.401809	0.177247	-0.81606	0.454476	-0.342691	0.853722
63.5	-0.404801	0.171494	-0.812448	0.454941	-0.339922	0.858585
63.55	-0.399006	0.170621	-0.807212	0.455284	-0.340735	0.850135
63.6	-0.402816	0.171164	-0.806828	0.455887	-0.341989	0.84964
63.65	-0.4153	0.173867	-0.81252	0.455191	-0.347091	0.85195
63.7	-0.41028	0.167291	-0.81631	0.454964	-0.344645	0.853377
63.75	-0.404436	0.163321	-0.815056	0.460219	-0.339524	0.85066
63.8	-0.406464	0.168944	-0.811762	0.46244	-0.334812	0.854022
63.85	-0.398013	0.166309	-0.813672	0.456303	-0.340164	0.85227
63.9	-0.39752	0.161556	-0.808468	0.459889	-0.33939	0.853325
63.95	-0.40977	0.161803	-0.805784	0.462097	-0.339975	0.851967
64	-0.412305	0.161039	-0.805802	0.459396	-0.344087	0.849615
64.05	-0.406787	0.16787	-0.813452	0.46071	-0.345919	0.85134
64.1	-0.403256	0.179329	-0.815528	0.457374	-0.347959	0.856442
64.15	-0.400949	0.178089	-0.813144	0.460919	-0.343452	0.858565
64.2	-0.395175	0.169517	-0.813156	0.463251	-0.341782	0.858075
64.25	-0.389948	0.164254	-0.810682	0.455957	-0.338227	0.856917
64.3	-0.395663	0.164504	-0.80799	0.466029	-0.337234	0.858685
64.35	-0.399924	0.171876	-0.807518	0.463844	-0.338765	0.860725
64.4	-0.396189	0.177411	-0.813014	0.461277	-0.342059	0.858888
64.45	-0.394664	0.172316	-0.813512	0.462561	-0.341806	0.85568
64.5	-0.396458	0.164567	-0.81533	0.45737	-0.343496	0.86142
64.55	-0.390869	0.159969	-0.808962	0.459134	-0.345269	0.861605
64.6	-0.386454	0.16654	-0.808298	0.458066	-0.34401	0.856998
64.65	-0.39424	0.172189	-0.807478	0.461519	-0.34043	0.8593
64.7	-0.395179	0.176273	-0.815956	0.460087	-0.337217	0.862447
64.75	-0.395819	0.172637	-0.812058	0.45965	-0.33827	0.863773
64.8	-0.390523	0.174683	-0.807804	0.462486	-0.341802	0.864898
64.85	-0.389137	0.172724	-0.811476	0.463649	-0.338186	0.869805
64.9	-0.386794	0.173583	-0.815364	0.462877	-0.339807	0.861495
64.95	-0.386879	0.177289	-0.814652	0.465786	-0.346014	0.868155
65	-0.396465	0.18045	-0.806372	0.460919	-0.342569	0.866403
65.05	-0.402661	0.183017	-0.81836	0.465604	-0.3384	0.863275
65.1	-0.3922	0.178281	-0.819458	0.465167	-0.339462	0.863395
65.15	-0.388151	0.173077	-0.811734	0.459497	-0.339964	0.866155
65.2	-0.38861	0.176774	-0.817162	0.466397	-0.333531	0.87196
65.25	-0.387711	0.180209	-0.814774	0.473457	-0.331202	0.872915
65.3	-0.387504	0.169529	-0.812506	0.470547	-0.330259	0.873258
65.35	-0.392286	0.16743	-0.809546	0.463656	-0.33032	0.866108
65.4	-0.391881	0.171624	-0.812492	0.460526	-0.330787	0.867883
65.45	-0.392078	0.180616	-0.815994	0.459074	-0.332799	0.866692
65.5	-0.390715	0.18357	-0.818194	0.464024	-0.336606	0.871938
65.55	-0.389068	0.186101	-0.818524	0.466197	-0.33695	0.86825
65.6	-0.384989	0.179106	-0.812876	0.470364	-0.336818	0.868585
65.65	-0.384366	0.173361	-0.808414	0.473717	-0.335237	0.869228
65.7	-0.387746	0.178244	-0.816518	0.468003	-0.329806	0.866547
65.75	-0.384018	0.187371	-0.814408	0.4659	-0.330236	0.864947
65.8	-0.384208	0.182404	-0.809714	0.464747	-0.331969	0.87918
65.85	-0.38621	0.173287	-0.810464	0.470169	-0.340314	0.876347
65.9	-0.384047	0.175807	-0.816056	0.466324	-0.342457	0.868365
65.95	-0.385749	0.179687	-0.813628	0.465733	-0.339259	0.867663
66	-0.392166	0.184137	-0.81187	0.467706	-0.337092	0.86849
66.05	-0.390366	0.192626	-0.815008	0.462029	-0.335027	0.875593
66.1	-0.384356	0.191574	-0.818614	0.467466	-0.330162	0.882638
66.15	-0.38658	0.183736	-0.816936	0.471041	-0.328177	0.880402
66.2	-0.381957	0.188246	-0.815214	0.469279	-0.327689	0.870538
66.25	-0.38226	0.186046	-0.812222	0.474099	-0.332034	0.869625
66.3	-0.389753	0.183063	-0.810718	0.465371	-0.334879	0.869258
66.35	-0.388335	0.189671	-0.810174	0.465	-0.332806	0.87086
66.4	-0.390391	0.18914	-0.812746	0.472524	-0.332361	0.871328
66.45	-0.388897	0.185189	-0.822386	0.468194	-0.329172	0.868348
66.5	-0.391206	0.182176	-0.827878	0.461144	-0.327157	0.869785
66.55	-0.383257	0.187597	-0.819904	0.463586	-0.328702	0.86663
66.6	-0.388815	0.188903	-0.812678	0.471249	-0.334345	0.867873
66.65	-0.389023	0.180786	-0.808556	0.47753	-0.330564	0.869853
66.7	-0.375852	0.181689	-0.815892	0.472643	-0.32968	0.877645
66.75	-0.381923	0.187963	-0.818492	0.466834	-0.331317	0.870893
66.8	-0.387647	0.195991	-0.814432	0.466064	-0.330535	0.871268
66.85	-0.383164	0.195189	-0.807654	0.464077	-0.328138	0.870103
66.9	-0.382525	0.200189	-0.81564	0.473811	-0.329616	0.874138
66.95	-0.388584	0.193517	-0.818566	0.477176	-0.331096	0.877693
67	-0.389063	0.19181	-0.813028	0.474124	-0.335617	0.87698
67.05	-0.386791	0.193043	-0.806798	0.471627	-0.336584	0.87161
67.1	-0.387501	0.197007	-0.812728	0.466454	-0.331131	0.87387
67.15	-0.386164	0.196884	-0.819792	0.47465	-0.327375	0.877672
67.2	-0.382494	0.192971	-0.817196	0.481366	-0.330812	0.87878
67.25	-0.381059	0.195729	-0.813522	0.478874	-0.329814	0.878847
67.3	-0.389548	0.19692	-0.812882	0.472966	-0.333729	0.87803
67.35	-0.387798	0.198186	-0.81108	0.466584	-0.339245	0.877575
67.4	-0.386395	0.197657	-0.81401	0.469304	-0.336219	0.876465
67.45	-0.38432	0.193124	-0.813354	0.481041	-0.33487	0.88274
67.5	-0.378504	0.192316	-0.81439	0.485006	-0.336929	0.884163
67.55	-0.380774	0.199266	-0.818276	0.482953	-0.333676	0.886818
67.6	-0.375055	0.199411	-0.815756	0.473496	-0.326847	0.885195
67.65	-0.383967	0.197057	-0.81463	0.472663	-0.325887	0.88126
67.7	-0.382504	0.192356	-0.81124	0.477899	-0.333484	0.88015
67.75	-0.381847	0.19165	-0.813182	0.482583	-0.336321	0.892258
67.8	-0.381982	0.194409	-0.812104	0.486227	-0.339259	0.894193
67.85	-0.374817	0.199107	-0.804702	0.47599	-0.339565	0.89163
67.9	-0.372616	0.196923	-0.808618	0.475736	-0.338315	0.884363
67.95	-0.375863	0.188521	-0.813212	0.478396	-0.330184	0.88332
68	-0.376464	0.190397	-0.818624	0.480141	-0.328676	0.886328
68.05	-0.379782	0.190614	-0.810956	0.479477	-0.329093	0.89404
68.1	-0.383293	0.190771	-0.816452	0.475421	-0.329646	0.89549
68.15	-0.38365	0.20499	-0.81939	0.472211	-0.332044	0.89343
68.2	-0.38022	0.209114	-0.809272	0.477253	-0.333494	0.883987
68.25	-0.378782	0.201347	-0.805432	0.481641	-0.336795	0.883975
68.3	-0.387011	0.193973	-0.808764	0.482471	-0.333114	0.890723
68.35	-0.388721	0.203299	-0.81469	0.482841	-0.330187	0.88925
68.4	-0.384213	0.207101	-0.807702	0.482726	-0.33113	0.891283
68.45	-0.380452	0.20055	-0.812432	0.484077	-0.336192	0.899528
68.5	-0.37912	0.202244	-0.816408	0.483596	-0.337865	0.893428
68.55	-0.375427	0.203446	-0.817102	0.482639	-0.333794	0.893903
68.6	-0.374994	0.203897	-0.811674	0.481791	-0.331109	0.89674
68.65	-0.387192	0.21125	-0.80949	0.472353	-0.331364	0.90125
68.7	-0.385687	0.223034	-0.813236	0.47635	-0.328217	0.899465
68.75	-0.380137	0.217596	-0.8147	0.48392	-0.330381	0.897145
68.8	-0.380437	0.21655	-0.812784	0.489337	-0.335476	0.893573
68.85	-0.380537	0.211531	-0.807454	0.49661	-0.334867	0.895143
68.9	-0.371931	0.211506	-0.806956	0.483011	-0.337649	0.902283
68.95	-0.369535	0.216461	-0.806526	0.47652	-0.33598	0.893995
69	-0.373771	0.217427	-0.809736	0.478816	-0.330189	0.884125
69.05	-0.377136	0.218063	-0.81114	0.481397	-0.328625	0.882168
69.1	-0.378393	0.208194	-0.804878	0.488039	-0.331022	0.893585
69.15	-0.379273	0.209311	-0.807584	0.485073	-0.33291	0.895012
69.2	-0.377106	0.22113	-0.809306	0.479316	-0.338314	0.892683
69.25	-0.374209	0.215029	-0.801006	0.485139	-0.336587	0.886473
69.3	-0.374381	0.206144	-0.796826	0.484794	-0.336137	0.888395
69.35	-0.378864	0.20553	-0.805126	0.480893	-0.337351	0.890035
69.4	-0.383278	0.204906	-0.806018	0.481886	-0.33726	0.895412
69.45	-0.380243	0.202236	-0.803024	0.474396	-0.333586	0.89995
69.5	-0.37632	0.213014	-0.80557	0.47424	-0.327085	0.89185
69.55	-0.379764	0.219933	-0.811142	0.47746	-0.332852	0.8924
69.6	-0.377693	0.213991	-0.80445	0.480404	-0.33351	0.889423
69.65	-0.378434	0.215641	-0.804636	0.481444	-0.33708	0.892252
69.7	-0.385374	0.218159	-0.803354	0.478844	-0.33619	0.898025
69.75	-0.382474	0.216661	-0.801342	0.485131	-0.33405	0.904765
69.8	-0.379531	0.214437	-0.80031	0.48555	-0.335279	0.898035
[truncated: 10,002 more rows]

## Sheet: Figure S1
Data for Figure S1
Values represent the number of mice at the age ranges shown with a phenotype of white-line lesions or peripheral halo in one or both eyes.
	white-line lesions			peripheral halo
	0.9–1.2 mo	1.7–3.7 mo	4.1–11.5 mo	0.9–1.2 mo	1.7–3.7 mo	4.1–11.5 mo
phenotype	28	26	18	6	35	29
no phenotype	15	10	11	37	1	0
